# Supplementary material for: Bis(μ-2-phenyl­quinoline-4-carboxyl­ato)-κ3 O,O′:O;κ3 O:O,O′-bis­[(2,2′-bipyridine-κ2 N,N′)(2-phenyl­quinoline-4-carboxyl­ato-κ2 O,O′)cadmium(II)]
Source: Acta Crystallogr Sect E Struct Rep Online. 2010 Dec 4;67(Pt 1):m8. doi: 10.1107/S1600536810049640 (PMC3050170; doi:10.1107/S1600536810049640)
Supplement: Supplementary file 2 [file e-67-000m8-Isup2.hkl]

# 
# h,k,l, Fc-squared, Fo-squared, sigma(Fo-squared) and status flag 
# 
data_I
_shelx_title ' mm in      P-1' 
_shelx_refln_list_code          4 
_shelx_F_calc_maximum      296.13 
_exptl_crystal_F_000       776.00 
_reflns_d_resolution_high  0.7698 
 
loop_ 
 _symmetry_equiv_pos_as_xyz 
 'x, y, z' 
 '-x, -y, -z' 
 
_cell_length_a    10.0000 
_cell_length_b    13.0470 
_cell_length_c    13.1570 
_cell_angle_alpha  91.513 
_cell_angle_beta   97.130 
_cell_angle_gamma  95.185 
 
_shelx_F_squared_multiplier     1.000 
 
loop_ 
 _refln_index_h 
 _refln_index_k 
 _refln_index_l 
 _refln_F_squared_calc 
 _refln_F_squared_meas 
 _refln_F_squared_sigma 
 _refln_observed_status 
   1   0   0     8918.19     8550.68    254.81 o 
   2   0   0     1649.29     1539.81     34.09 o 
   3   0   0     3438.96     3537.28     67.09 o 
   4   0   0     1610.08     1539.88     31.56 o 
   5   0   0     1077.80     1077.52     38.33 o 
   6   0   0     2948.13     2857.53     73.54 o 
   7   0   0     2150.82     2148.74     61.29 o 
   8   0   0      320.81      336.35     26.04 o 
   9   0   0       83.12      107.64     36.02 o 
  10   0   0     1028.99     1122.95     75.66 o 
  11   0   0        0.30       19.98     35.19 o 
  12   0   0      217.47      221.49     47.61 o 
 -12   1   0      320.07      350.86     56.20 o 
 -11   1   0        2.60       22.67     34.36 o 
 -10   1   0      676.12      720.86     63.03 o 
  -9   1   0      445.73      374.75     29.43 o 
  -8   1   0      407.91      375.78     27.49 o 
  -7   1   0     1765.41     1623.58     89.11 o 
  -6   1   0     6882.61     6877.23    226.56 o 
  -5   1   0       40.82       42.12     19.77 o 
  -4   1   0     1113.79      945.93     30.06 o 
  -3   1   0     1853.15     1750.84     44.48 o 
  -2   1   0      713.43      629.99     66.60 o 
  -1   1   0     9566.35    10309.95    282.03 o 
   0   1   0    23384.47    22147.58    602.10 o 
   2   1   0      278.24      226.84     10.68 o 
   3   1   0     6485.77     6280.64    160.08 o 
   4   1   0     2369.34     2374.45     45.21 o 
   5   1   0      192.19      199.82     13.99 o 
   6   1   0     1367.69     1192.61     29.00 o 
   7   1   0      713.09      686.38     29.80 o 
   8   1   0      813.25      783.65     74.93 o 
   9   1   0      186.35      155.66     36.95 o 
  10   1   0      720.37      765.06     63.65 o 
  11   1   0      107.89      156.39     42.95 o 
  12   1   0      233.58      254.19     49.37 o 
 -12   2   0      403.39      622.75     68.72 o 
 -11   2   0       14.44       28.05     36.95 o 
 -10   2   0      410.75      184.95     27.12 o 
  -8   2   0       67.84       71.79     17.71 o 
  -7   2   0     3001.50     3003.50     80.86 o 
  -6   2   0     2470.25     2459.72     67.17 o 
  -5   2   0      310.44      302.10     22.56 o 
  -4   2   0      507.67      515.30     22.52 o 
  -3   2   0     5667.29     5615.60    124.62 o 
  -2   2   0      526.91      455.80     12.64 o 
  -1   2   0     3135.62     3659.34     63.83 o 
   0   2   0     7654.48     8852.02    236.86 o 
   1   2   0    11851.99    10851.51    182.90 o 
   2   2   0     1383.20     1311.76     34.10 o 
   3   2   0     1930.60     1776.04     34.66 o 
   4   2   0      164.73      205.18     10.21 o 
   5   2   0      150.46      137.39      9.16 o 
   6   2   0      488.85      481.55     17.22 o 
   7   2   0      111.82      113.02     16.77 o 
   8   2   0       76.69       32.71     26.70 o 
   9   2   0      532.32      525.87     51.13 o 
  10   2   0      222.16      216.93     42.74 o 
  11   2   0       84.11      187.02     41.71 o 
  12   2   0      174.37      191.89     47.09 o 
 -12   3   0      297.64      313.60     58.06 o 
 -11   3   0       24.06        0.76     19.15 o 
 -10   3   0      572.94      607.24     65.51 o 
  -9   3   0      551.53      523.87     34.51 o 
  -8   3   0       39.62       36.70     21.11 o 
  -7   3   0     1090.19     1084.47     42.25 o 
  -6   3   0      220.83      199.69     20.14 o 
  -5   3   0       18.75       14.70     11.43 o 
  -4   3   0     3184.49     3133.36     77.25 o 
  -3   3   0     4221.30     4367.95     78.24 o 
  -2   3   0      164.66      161.40     12.41 o 
  -1   3   0      751.96      812.23     19.08 o 
   0   3   0    12710.97    13166.62    221.55 o 
   1   3   0      142.53      149.64      8.02 o 
   2   3   0     3544.26     3301.62     59.33 o 
   3   3   0     8647.99     8234.70    176.20 o 
   4   3   0      631.83      631.88     17.55 o 
   5   3   0      251.28      225.76     11.51 o 
   6   3   0     1032.45     1055.38     27.02 o 
   7   3   0        0.96        4.07     12.37 o 
   8   3   0     2609.92     2696.33    110.23 o 
   9   3   0     2381.28     2223.76    103.91 o 
  10   3   0       30.63       62.10     32.19 o 
  11   3   0       87.84      103.08     37.78 o 
  12   3   0      109.82      144.28     41.19 o 
 -12   4   0      142.40      189.50     53.20 o 
 -11   4   0        5.19      -19.71     19.71 o 
 -10   4   0      571.19      578.47     65.77 o 
  -9   4   0      149.29      143.27     25.04 o 
  -8   4   0      536.44      528.92     33.42 o 
  -7   4   0     1374.72     1338.22     48.78 o 
  -6   4   0     1914.15     1930.87     58.35 o 
  -5   4   0     1110.66     1173.08     45.85 o 
  -4   4   0     3418.25     3612.84     67.93 o 
  -3   4   0      808.62      861.87     21.68 o 
  -2   4   0      752.18      779.91     19.68 o 
  -1   4   0     2196.32     2455.66     46.73 o 
   0   4   0     6075.91     6184.70    107.68 o 
   1   4   0      261.04      249.76     10.16 o 
   2   4   0    12275.13    11445.92    238.15 o 
   3   4   0     7760.60     6978.48    151.34 o 
   4   4   0      349.58      332.52     12.68 o 
   5   4   0      335.32      325.54     13.52 o 
   6   4   0      973.43      988.86     34.10 o 
   7   4   0      116.24      140.20     40.05 o 
   8   4   0     1623.76     1665.49     80.62 o 
   9   4   0      304.97      367.42     43.37 o 
  10   4   0       46.67       62.20     32.29 o 
  11   4   0      109.62      141.69     39.95 o 
  12   4   0      167.33      168.18     42.95 o 
 -12   5   0       41.79       31.22     25.42 o 
 -11   5   0       63.11       56.92     41.04 o 
 -10   5   0      605.15      610.68     40.23 o 
  -9   5   0       88.88       80.71     22.60 o 
  -8   5   0      391.14      363.55     30.39 o 
  -7   5   0      899.76      875.23     40.18 o 
  -6   5   0     1161.39     1178.30     44.14 o 
  -5   5   0     2387.50     2570.18     52.56 o 
  -4   5   0     2625.26     2641.02     52.96 o 
  -3   5   0     2354.02     2371.90     47.95 o 
  -2   5   0        2.73       11.77      5.16 o 
  -1   5   0     4222.54     4540.36     82.19 o 
   0   5   0     3617.72     3567.75     85.98 o 
   1   5   0     1372.83     1487.57     31.65 o 
   2   5   0    17661.70    17117.79    289.65 o 
   3   5   0     1891.33     1598.52     63.55 o 
   4   5   0      738.91      754.50     20.42 o 
   5   5   0      991.24      971.04     25.35 o 
   6   5   0      978.78      951.13     34.62 o 
   7   5   0        7.86       -3.73     11.73 o 
   8   5   0      312.28      330.88     39.85 o 
   9   5   0     1077.12     1130.82     67.79 o 
  11   5   0       84.70      120.37     38.09 o 
 -12   6   0       31.44        0.69     25.56 o 
 -11   6   0       73.25       49.67     23.71 o 
 -10   6   0      443.82      402.42     35.56 o 
  -9   6   0      131.89      127.72     25.29 o 
  -8   6   0      200.72      220.59     70.12 o 
  -7   6   0     1071.47     1118.73     46.72 o 
  -6   6   0      947.15      949.98     41.06 o 
  -5   6   0      529.36      540.48     19.28 o 
  -4   6   0     3696.68     3767.65     72.84 o 
  -3   6   0     4112.49     4318.71     81.27 o 
  -2   6   0       69.35       80.25     12.16 o 
  -1   6   0     3113.30     3086.25     59.69 o 
   0   6   0      951.49      889.17     23.42 o 
   1   6   0      452.68      386.04     14.94 o 
   2   6   0      819.68      716.12     22.86 o 
   3   6   0      337.79      227.01     14.20 o 
   4   6   0        0.12       -3.51     10.19 o 
   5   6   0     1465.73     1450.09     44.40 o 
   6   6   0     1448.00     1381.31     45.27 o 
   7   6   0       22.16       24.48     18.11 o 
   8   6   0      607.88      654.62     48.95 o 
   9   6   0      621.26      621.50     50.92 o 
  10   6   0        2.75      -25.36     25.36 o 
 -12   7   0       30.58      -24.55     24.55 o 
 -11   7   0      139.26      129.35     29.68 o 
 -10   7   0      301.61      319.51     55.42 o 
  -9   7   0      126.91      113.00     26.28 o 
  -8   7   0      180.86      222.13     34.67 o 
  -7   7   0      498.74      458.59     33.11 o 
  -6   7   0      469.44      434.67     31.07 o 
  -5   7   0      489.63      544.30     20.56 o 
  -4   7   0     3460.70     3772.47     74.33 o 
  -3   7   0      617.81      678.49     21.91 o 
  -2   7   0       28.22       29.30      7.31 o 
  -1   7   0     1950.72     1991.76     54.00 o 
   0   7   0      843.66      843.23     23.70 o 
   1   7   0      547.95      543.35     18.33 o 
   2   7   0     3279.39     3114.97     61.10 o 
   3   7   0      733.70      676.47     31.26 o 
   4   7   0      601.13      564.69     26.81 o 
   5   7   0      864.28      776.55     31.98 o 
   6   7   0      894.71      844.92     35.21 o 
   7   7   0       20.99       26.03     14.16 o 
   8   7   0      389.95      451.99     28.72 o 
   9   7   0      338.61      394.12     45.13 o 
  10   7   0        1.05       -9.73     26.50 o 
  11   7   0      357.22      451.77     57.65 o 
 -11   8   0      168.11      157.65     36.28 o 
 -10   8   0      203.04      181.45     38.45 o 
  -9   8   0       18.17        9.90     21.02 o 
  -8   8   0      316.32      241.96     43.88 o 
  -7   8   0      520.40      495.76     34.57 o 
  -6   8   0        4.59       -1.65     19.30 o 
  -5   8   0     1601.76     1585.12     39.99 o 
  -4   8   0     2250.99     2264.31     50.56 o 
  -3   8   0       62.84       41.59      9.35 o 
  -2   8   0       61.25       45.12      9.11 o 
  -1   8   0     3005.22     3007.06     61.09 o 
   0   8   0      379.34      369.32     16.40 o 
   1   8   0      392.01      393.68     16.82 o 
   2   8   0     1875.19     1638.40     37.96 o 
   3   8   0      237.38      238.87     26.91 o 
   4   8   0      346.57      314.97     21.29 o 
   5   8   0      872.81      841.32     34.64 o 
   6   8   0     1266.50     1184.57     43.69 o 
   7   8   0       60.99       33.76     15.41 o 
   8   8   0      315.75      312.22     26.42 o 
   9   8   0      208.79      195.61     36.74 o 
  10   8   0      109.41       76.38     33.95 o 
 -11   9   0      234.17      182.80     54.75 o 
 -10   9   0      162.84      126.86     59.82 o 
  -9   9   0        2.00      -12.46     21.75 o 
  -8   9   0      495.14      480.04     37.41 o 
  -7   9   0      418.15      408.59     34.35 o 
  -6   9   0       12.03      -15.65     17.77 o 
  -5   9   0      266.07      278.14     27.14 o 
  -4   9   0      682.62      690.20     24.95 o 
  -3   9   0      276.62      264.30     16.30 o 
  -2   9   0      398.78      396.12     18.53 o 
  -1   9   0     1886.07     1848.82     43.38 o 
   0   9   0      156.02      186.25     17.65 o 
   1   9   0      921.59      839.28     25.73 o 
   2   9   0     1170.71     1053.34     35.98 o 
   3   9   0      112.31       97.60     21.22 o 
   4   9   0      458.75      389.68     24.66 o 
   5   9   0     1647.03     1545.30     84.30 o 
   6   9   0      466.84      406.39     27.48 o 
   7   9   0      299.88      274.30     25.20 o 
   8   9   0      202.65      197.25     29.86 o 
   9   9   0      225.33      233.28     39.85 o 
  10   9   0        1.19       -2.90     28.88 o 
 -11  10   0       33.08       -4.45     34.36 o 
 -10  10   0       21.01      -31.36     31.36 o 
  -9  10   0        8.11      -21.92     21.92 o 
  -8  10   0      609.04      552.84     40.38 o 
  -7  10   0      529.84      513.65     55.84 o 
  -6  10   0       86.17       79.37     23.24 o 
  -5  10   0      366.28      329.17     30.33 o 
  -4  10   0      440.09      439.62     21.89 o 
  -3  10   0      276.28      316.78     18.81 o 
  -2  10   0      328.50      340.04     19.92 o 
  -1  10   0     1987.97     1904.87     45.71 o 
   0  10   0      211.42      210.10     15.40 o 
   1  10   0      631.49      623.99     23.37 o 
   2  10   0      686.98      633.41     42.74 o 
   3  10   0      128.45      110.32     17.34 o 
   4  10   0      363.39      321.46     24.00 o 
   5  10   0     1470.35     1378.09     78.50 o 
   6  10   0       63.11       64.58     17.34 o 
   7  10   0      108.06      117.98     22.67 o 
   8  10   0      459.46      499.96     46.78 o 
   9  10   0      210.06      277.68     43.06 o 
 -10  11   0      135.38       60.22     59.10 o 
  -9  11   0        0.04      -15.52     24.10 o 
  -8  11   0      201.86      188.14     37.88 o 
  -7  11   0      215.56      197.24     30.27 o 
  -6  11   0       11.99      -18.46     18.46 o 
  -5  11   0      198.32      202.41     27.36 o 
  -4  11   0      162.89      194.41     17.32 o 
  -3  11   0      200.11      212.33     17.66 o 
  -2  11   0       32.43       33.26     11.84 o 
  -1  11   0     1185.54     1111.65     33.96 o 
   0  11   0      201.27      202.66     22.85 o 
   1  11   0      238.68      225.94     31.15 o 
   2  11   0      619.79      511.28     40.78 o 
   3  11   0        6.94       -6.26     12.27 o 
   4  11   0      685.96      614.99     42.54 o 
   5  11   0      622.34      595.31     32.93 o 
   6  11   0       36.17       41.85     16.36 o 
   7  11   0      274.72      285.02     27.03 o 
   8  11   0      442.57      504.48     55.16 o 
  -9  12   0       99.68       92.70     30.11 o 
  -8  12   0      132.43       73.45     28.66 o 
  -7  12   0      439.37      343.38     41.76 o 
  -6  12   0        0.05       -7.33     21.17 o 
  -5  12   0      258.51      282.11     30.94 o 
  -4  12   0      279.32      287.62     29.83 o 
  -3  12   0      111.72      135.04     22.38 o 
  -2  12   0      844.85      845.14     39.43 o 
  -1  12   0      211.46      211.81     47.76 o 
   0  12   0      132.52      152.47     20.29 o 
   1  12   0      577.57      521.63     43.47 o 
   2  12   0      203.50      190.51     21.20 o 
   3  12   0        4.35        6.07     13.56 o 
   4  12   0      288.64      299.66     26.17 o 
   5  12   0      259.65      311.68     27.39 o 
   6  12   0       35.54       39.21     21.68 o 
   7  12   0      209.38      257.21     29.45 o 
   8  12   0      230.13      335.43     33.48 o 
  -9  13   0       82.33       18.09     28.55 o 
  -8  13   0        9.01      -22.43     22.43 o 
  -7  13   0       79.66       48.57     26.91 o 
  -6  13   0       54.35       29.93     24.40 o 
  -5  13   0      190.28      194.01     29.30 o 
  -4  13   0       68.86       75.79     22.68 o 
  -3  13   0        3.80       -5.57     17.01 o 
  -2  13   0      121.05       86.37     21.18 o 
  -1  13   0        0.66      -14.80     14.80 o 
   0  13   0       28.62       29.19     23.08 o 
   1  13   0     1827.97     1612.07     55.62 o 
   2  13   0      415.31      332.23     25.79 o 
   3  13   0        0.20       -3.85     12.73 o 
   4  13   0      550.92      526.33     32.27 o 
   5  13   0      256.27      260.88     43.62 o 
   6  13   0       10.85       17.25     21.48 o 
   7  13   0      194.87      190.04     28.62 o 
  -8  14   0       69.63       23.64     28.51 o 
  -7  14   0      102.89       73.56     29.13 o 
  -6  14   0       26.31       -4.88     24.04 o 
  -5  14   0      240.57      267.26     55.22 o 
  -4  14   0      277.36      294.88     32.46 o 
  -3  14   0        2.83       10.32     13.26 o 
  -2  14   0       74.99       56.31     15.33 o 
  -1  14   0      126.25      103.92     19.59 o 
   0  14   0        2.92       -0.81     13.76 o 
   1  14   0      679.11      642.97     34.93 o 
   2  14   0       55.35       64.12     17.09 o 
   3  14   0       35.95       52.53     17.11 o 
   4  14   0      149.82      104.83     34.57 o 
   5  14   0      198.21      195.91     33.84 o 
   6  14   0        0.84       18.02     16.93 o 
  -7  15   0       44.67       18.63     37.47 o 
  -6  15   0      122.59       39.70     26.09 o 
  -5  15   0      338.36      235.56     33.98 o 
  -4  15   0       31.34       10.96     22.61 o 
  -3  15   0      223.52      226.75     29.59 o 
  -2  15   0      172.04      186.84     24.41 o 
  -1  15   0       77.58       55.95     18.84 o 
   0  15   0      195.18      178.99     23.39 o 
   1  15   0      572.98      544.78     33.07 o 
   2  15   0      126.81      141.12     21.65 o 
   3  15   0        4.15       17.20     15.94 o 
   4  15   0      199.87      211.21     25.54 o 
  -5  16   0       36.84       -8.85     24.30 o 
  -4  16   0        1.28      -17.33     42.28 o 
  -3  16   0       12.60       -7.45     28.88 o 
  -2  16   0       99.08       92.01     27.32 o 
  -1  16   0       35.28       36.83     33.79 o 
   0  16   0       19.37       28.05     30.89 o 
   1  16   0      258.28      296.69     28.73 o 
   2  16   0       43.18       53.51     25.36 o 
  -3 -16   1       40.64       64.90     17.27 o 
  -2 -16   1       18.14       37.53     16.99 o 
  -1 -16   1      208.86      166.85     24.22 o 
   0 -16   1       50.33       69.58     22.10 o 
   1 -16   1        4.25        8.29     33.07 o 
   2 -16   1      129.53      168.73     40.52 o 
   3 -16   1      124.64      119.97     19.22 o 
   4 -16   1        0.00      -18.80     18.80 o 
   5 -16   1       16.73      -21.20     22.44 o 
  -4 -15   1      254.86      272.04     27.74 o 
  -3 -15   1       85.14       77.11     23.65 o 
  -2 -15   1       20.91        7.31     14.52 o 
  -1 -15   1      396.29      395.70     30.46 o 
   0 -15   1      296.19      321.88     46.06 o 
   1 -15   1       12.24      -14.08     23.70 o 
   2 -15   1      359.36      340.28     33.96 o 
   3 -15   1      333.65      306.43     33.04 o 
   4 -15   1       17.73      -15.24     20.54 o 
   5 -15   1       76.73       27.94     24.09 o 
   6 -15   1       56.92       47.05     26.47 o 
  -6 -14   1       17.92       52.75     17.93 o 
  -5 -14   1       84.66      124.26     21.71 o 
  -4 -14   1      262.80      300.39     52.06 o 
  -3 -14   1      185.42      172.01     23.18 o 
  -2 -14   1       64.48       58.58     20.18 o 
  -1 -14   1      385.22      387.60     42.12 o 
   0 -14   1       20.22       13.97     22.46 o 
   1 -14   1      240.89      231.40     20.44 o 
   2 -14   1      224.76      196.93     19.92 o 
   3 -14   1       44.02       23.45     13.84 o 
   4 -14   1       39.49        2.91     20.48 o 
   5 -14   1      201.53      147.85     29.23 o 
   6 -14   1      101.75       50.56     27.57 o 
   7 -14   1       12.77      -24.22     24.22 o 
   8 -14   1       19.11      -35.19     35.19 o 
  -7 -13   1      207.12      269.02     27.95 o 
  -6 -13   1       29.81       47.91     35.19 o 
  -5 -13   1      153.99      117.22     20.03 o 
  -4 -13   1      296.14      305.23     26.92 o 
  -3 -13   1       30.17       21.62     14.62 o 
  -2 -13   1       46.86       35.29     22.36 o 
  -1 -13   1     1279.87     1144.61     45.12 o 
   0 -13   1       25.92       11.13     13.50 o 
   1 -13   1        5.62      -10.54     10.54 o 
   2 -13   1      106.77       75.64     16.69 o 
   3 -13   1      248.76      226.01     20.29 o 
   4 -13   1        1.13      -15.78     15.78 o 
   5 -13   1      282.94      229.78     31.17 o 
   6 -13   1       62.46       12.38     22.94 o 
   7 -13   1       90.75       47.57     27.17 o 
   8 -13   1       14.41        4.30     26.03 o 
   9 -13   1       93.40       23.18     38.92 o 
  -8 -12   1      195.06      287.93     37.72 o 
  -7 -12   1      258.95      331.94     31.52 o 
  -6 -12   1       35.70       64.89     23.18 o 
  -5 -12   1      168.95      160.49     21.40 o 
  -4 -12   1      140.20      143.60     20.39 o 
  -3 -12   1       95.74       89.01     27.01 o 
  -2 -12   1       85.41       94.41     17.29 o 
  -1 -12   1      592.04      519.92     36.95 o 
   0 -12   1       70.00       58.47     13.02 o 
   1 -12   1      278.32      275.17     43.32 o 
   2 -12   1     1765.52     1646.94     44.80 o 
   3 -12   1      644.96      579.20     26.21 o 
   4 -12   1      244.33      251.03     19.83 o 
   5 -12   1      369.28      347.58     33.35 o 
   6 -12   1       27.46        4.63     21.51 o 
   7 -12   1      140.11      104.50     29.05 o 
   8 -12   1       88.39       23.93     27.47 o 
   9 -12   1      149.30       23.78     43.16 o 
  -8 -11   1      246.96      253.56     26.79 o 
  -7 -11   1      388.98      402.42     30.45 o 
  -6 -11   1        1.79        5.56     13.84 o 
  -5 -11   1      411.57      362.52     32.65 o 
  -4 -11   1      873.37      736.39     50.61 o 
  -3 -11   1      195.16      205.03     30.74 o 
  -2 -11   1     1373.66     1273.98     45.11 o 
  -1 -11   1      587.08      537.29     23.29 o 
   0 -11   1      210.45      231.64     17.24 o 
   1 -11   1      768.63      752.84     32.32 o 
   2 -11   1     1869.84     1751.44     58.19 o 
   3 -11   1      223.91      221.13     19.58 o 
   4 -11   1      852.50      762.49     28.99 o 
   5 -11   1      770.60      741.51     41.21 o 
   6 -11   1       56.84       27.95     23.06 o 
   7 -11   1       11.35       -4.94     21.64 o 
   8 -11   1      117.07      115.89     29.36 o 
   9 -11   1        2.03      -34.67     34.67 o 
  10 -11   1       98.21       65.33     30.95 o 
  -9 -10   1       15.81       -7.56     25.25 o 
  -8 -10   1      366.24      422.87     30.53 o 
  -7 -10   1      276.13      327.72     27.47 o 
  -6 -10   1       61.18       46.53     27.17 o 
  -5 -10   1     1341.72     1194.88     52.99 o 
  -4 -10   1      458.06      407.68     36.85 o 
  -3 -10   1       19.25       13.04     10.72 o 
  -2 -10   1     1277.95     1129.99     32.36 o 
  -1 -10   1     1014.02      938.70     29.21 o 
   0 -10   1      297.04      275.13     17.38 o 
   1 -10   1     1218.69     1144.82     33.20 o 
   2 -10   1     2133.07     2031.97     48.50 o 
   3 -10   1      344.07      352.14     30.80 o 
   4 -10   1      649.05      622.72     25.42 o 
   5 -10   1     1197.08     1164.79     50.46 o 
   6 -10   1        9.04       28.61     20.57 o 
   7 -10   1      231.59      188.29     28.91 o 
   8 -10   1      466.43      460.89     40.67 o 
   9 -10   1       24.95       23.81     25.50 o 
  10 -10   1        7.33      -23.71     23.71 o 
 -10  -9   1      281.13      290.83     46.16 o 
  -9  -9   1        9.06       -5.17     22.87 o 
  -8  -9   1      297.81      408.24     28.62 o 
  -7  -9   1      771.06      730.99     36.20 o 
  -6  -9   1        0.15       11.75     14.70 o 
  -5  -9   1      864.34      763.06     34.31 o 
  -4  -9   1      745.41      742.80     47.09 o 
  -3  -9   1        1.53       -6.59      9.78 o 
  -2  -9   1     1174.05     1050.05     29.69 o 
  -1  -9   1     2261.28     2086.26     47.10 o 
   0  -9   1        3.79       -4.67      7.33 o 
   1  -9   1     1297.16     1225.83     33.15 o 
   2  -9   1      112.44      111.79     12.19 o 
   3  -9   1        0.59       -6.98      6.98 o 
   4  -9   1      279.08      255.49     16.78 o 
   5  -9   1      851.75      885.79     42.28 o 
   6  -9   1       77.71       58.15     28.05 o 
   7  -9   1      239.25      224.63     29.08 o 
   8  -9   1      126.37      114.52     27.48 o 
   9  -9   1        0.33      -19.80     19.80 o 
  10  -9   1       60.12       12.46     29.19 o 
  11  -9   1      302.87      287.16     39.02 o 
 -10  -8   1      613.97      721.69     59.82 o 
  -9  -8   1        1.68       15.01     24.74 o 
  -8  -8   1      158.40      217.23     22.48 o 
  -7  -8   1      957.99      938.39     39.41 o 
  -6  -8   1      347.85      317.90     24.23 o 
  -5  -8   1     1725.81     1679.15     75.76 o 
  -4  -8   1      610.57      577.19     26.89 o 
  -3  -8   1       66.64       63.10      9.31 o 
  -2  -8   1     1850.18     1687.58     39.11 o 
  -1  -8   1     2072.53     1906.95     42.71 o 
   0  -8   1        1.12        0.51      8.98 o 
   1  -8   1     3584.37     3551.65     83.09 o 
   2  -8   1      797.80      719.45     23.49 o 
   3  -8   1      468.20      496.13     20.13 o 
   4  -8   1     1988.35     2021.90     46.88 o 
   5  -8   1     1612.83     1622.59     40.82 o 
   6  -8   1       10.16       -0.51     16.13 o 
   7  -8   1      387.43      381.81     32.83 o 
   8  -8   1      189.69      174.25     27.98 o 
   9  -8   1       16.61       -9.78     21.46 o 
  10  -8   1      110.77       56.34     26.86 o 
  11  -8   1      122.90       55.13     28.01 o 
 -11  -7   1      470.15      468.22     57.34 o 
 -10  -7   1       64.29       95.43     32.91 o 
  -9  -7   1       10.21       38.60     24.84 o 
  -8  -7   1      413.60      376.21     39.85 o 
  -7  -7   1      246.21      248.45     22.09 o 
  -6  -7   1     1105.88     1032.97     38.48 o 
  -5  -7   1     1498.08     1296.83     61.68 o 
  -4  -7   1      582.14      515.87     18.76 o 
  -3  -7   1     1236.36     1221.42     30.21 o 
  -2  -7   1     2742.19     2459.42     62.47 o 
  -1  -7   1      387.91      323.58     14.56 o 
   0  -7   1      352.97      326.90     15.07 o 
   1  -7   1     3291.60     3235.17     74.12 o 
   2  -7   1       50.10       30.12      7.46 o 
   3  -7   1      252.46      296.33     15.63 o 
   4  -7   1     4112.13     4392.66     84.94 o 
   5  -7   1      809.85      819.90     25.66 o 
   6  -7   1       22.56       14.81     16.76 o 
   7  -7   1      506.78      511.76     35.50 o 
   8  -7   1      427.49      452.27     34.62 o 
   9  -7   1        8.17      -19.09     19.09 o 
  10  -7   1      113.97       82.52     26.76 o 
  11  -7   1      197.50      167.57     56.30 o 
  12  -7   1       15.52       55.79     34.67 o 
 -10  -6   1       83.32       32.29     29.91 o 
  -9  -6   1      138.51      127.82     33.22 o 
  -8  -6   1      624.88      649.66     48.33 o 
  -7  -6   1        1.54       -5.31     11.60 o 
  -6  -6   1     1073.70     1066.46     67.48 o 
  -5  -6   1     2175.31     1894.00     51.50 o 
  -4  -6   1       32.07       16.63      6.56 o 
  -3  -6   1     3309.03     2991.11     58.68 o 
  -2  -6   1     2380.57     2123.52     43.82 o 
  -1  -6   1      283.79      276.22     13.03 o 
   0  -6   1     1784.07     1848.67     39.39 o 
   1  -6   1     4404.03     4452.33     82.59 o 
   2  -6   1     1412.87     1412.19     54.36 o 
   3  -6   1      314.93      370.57     15.89 o 
   4  -6   1     2972.28     3000.31     60.28 o 
   5  -6   1     1012.95      971.93     27.19 o 
   6  -6   1       58.82       66.15     17.46 o 
   7  -6   1      878.90      924.60     43.20 o 
   8  -6   1      596.87      575.41     58.84 o 
   9  -6   1        8.18      -17.30     17.30 o 
  10  -6   1      165.71      169.17     59.36 o 
  11  -6   1      107.09      141.20     30.01 o 
  12  -6   1        1.65      -22.33     22.33 o 
 -11  -5   1      320.35      378.08     52.89 o 
  -9  -5   1      340.42      333.57     42.23 o 
  -8  -5   1      664.12      657.83     48.54 o 
  -7  -5   1      229.96      237.68     24.94 o 
  -6  -5   1     1343.08     1307.41     41.52 o 
  -5  -5   1     2619.37     2417.54     62.01 o 
  -4  -5   1      287.29      282.21     13.79 o 
  -3  -5   1     1414.86     1244.98     31.88 o 
  -2  -5   1    16387.36    16237.35    275.12 o 
  -1  -5   1     4501.21     4511.92     81.69 o 
   0  -5   1      971.34      917.85     22.66 o 
   1  -5   1     6891.58     7148.24    125.36 o 
   2  -5   1     1307.80     1393.74     41.24 o 
   3  -5   1     2730.69     3076.99     59.80 o 
   4  -5   1     5562.03     5791.26    105.28 o 
   5  -5   1      576.66      541.56     18.38 o 
   6  -5   1      654.54      657.24     33.93 o 
   7  -5   1     1115.77     1118.94     46.08 o 
   8  -5   1      747.48      826.50     41.70 o 
   9  -5   1        1.10      -17.00     17.00 o 
  10  -5   1      399.46      430.94     35.82 o 
  11  -5   1      144.05       97.48     26.61 o 
  12  -5   1        0.07       30.84     46.16 o 
 -12  -4   1      238.69      203.37     44.71 o 
 -11  -4   1      383.66      445.97     54.85 o 
 -10  -4   1        6.62       11.70     28.05 o 
  -9  -4   1      558.35      613.43     50.40 o 
  -8  -4   1     2825.58     2870.31    116.02 o 
  -7  -4   1      135.73      140.45     15.89 o 
  -6  -4   1     1322.00     1247.13     30.84 o 
  -5  -4   1      353.35      300.87     16.46 o 
  -4  -4   1        5.94        1.49      3.20 o 
  -3  -4   1     8949.92     8664.95    150.00 o 
  -2  -4   1    10554.94     9958.52    170.53 o 
  -1  -4   1      460.00      509.93     14.55 o 
   0  -4   1      135.16      184.14     10.09 o 
   1  -4   1     2795.87     3160.67     79.49 o 
   2  -4   1      602.38      737.13     23.18 o 
   3  -4   1     2455.27     2672.96     51.96 o 
   4  -4   1     9313.09     9715.77    168.81 o 
   5  -4   1     1062.27     1075.22     37.25 o 
   6  -4   1      983.29      992.60     39.84 o 
   7  -4   1      749.27      744.92     36.30 o 
   8  -4   1      455.06      441.70     50.14 o 
   9  -4   1       11.59        3.11     17.45 o 
  10  -4   1      274.03      300.36     31.88 o 
  11  -4   1       41.66       27.73     27.74 o 
  12  -4   1       46.95      107.22     48.85 o 
 -12  -3   1      129.22      171.19     44.71 o 
 -11  -3   1      337.95      487.79     56.30 o 
 -10  -3   1       30.76       50.61     31.46 o 
  -9  -3   1     2372.05     2373.93    107.22 o 
  -8  -3   1     1927.40     2043.67     90.04 o 
  -7  -3   1       16.86       12.88      7.48 o 
  -6  -3   1     1402.37     1411.45     33.05 o 
  -5  -3   1      990.41      907.62     29.35 o 
  -4  -3   1      443.20      476.37     15.13 o 
  -3  -3   1     9215.51     8808.03    203.89 o 
  -2  -3   1     6313.43     5915.45    102.73 o 
  -1  -3   1     2593.16     2472.48     45.50 o 
   0  -3   1     1889.33     1917.59     36.63 o 
   1  -3   1     1627.59     1911.53     37.25 o 
   2  -3   1     2174.04     2476.42     59.04 o 
   3  -3   1      215.43      216.74      9.97 o 
   4  -3   1     7338.48     7599.80    133.04 o 
   5  -3   1       55.29       62.93     13.46 o 
   6  -3   1       77.48       56.34     14.70 o 
   7  -3   1      404.19      391.66     27.45 o 
   8  -3   1      283.53      327.13     27.27 o 
   9  -3   1       63.26       57.35     19.49 o 
  10  -3   1      247.67      233.39     48.75 o 
  11  -3   1       36.02       42.33     40.47 o 
  12  -3   1       17.79       33.33     43.26 o 
 -12  -2   1      137.82       99.77     41.71 o 
 -11  -2   1       87.76      149.45     40.36 o 
 -10  -2   1      114.62      160.73     37.88 o 
  -9  -2   1      754.28      782.86     59.30 o 
  -8  -2   1      208.98      219.68     21.05 o 
  -7  -2   1        3.90        0.41     10.45 o 
  -6  -2   1     4288.06     4257.33     79.46 o 
  -5  -2   1     1465.44     1339.45     29.91 o 
  -4  -2   1       46.13       36.45      6.49 o 
  -3  -2   1     5132.87     4962.49     87.18 o 
  -2  -2   1    10091.24     9488.21    200.52 o 
  -1  -2   1     2018.79     1706.01     38.85 o 
   0  -2   1     1203.52     1246.96     24.02 o 
   1  -2   1     4575.83     4965.13     85.89 o 
   2  -2   1       37.38       27.74      5.34 o 
   3  -2   1     4292.48     4232.36    154.62 o 
   4  -2   1     8880.65     8965.37    181.24 o 
   5  -2   1      527.01      550.37     31.36 o 
   6  -2   1      669.62      612.41     88.39 o 
   7  -2   1     2455.30     2505.37    105.36 o 
   8  -2   1      103.12       66.81     60.13 o 
   9  -2   1       40.19       27.54     16.60 o 
  10  -2   1      318.02      305.07     30.17 o 
  11  -2   1       31.40       61.58     40.78 o 
  12  -2   1       32.69       -7.04     37.98 o 
 -12  -1   1      174.71      217.66     47.71 o 
 -11  -1   1      207.15      212.58     44.81 o 
 -10  -1   1       96.89      129.37     38.19 o 
  -9  -1   1      694.79      669.08     60.03 o 
  -8  -1   1     2100.30     2178.36     64.13 o 
  -7  -1   1       14.65        9.99     13.40 o 
  -6  -1   1     3775.89     3902.23     73.64 o 
  -5  -1   1     1099.72      968.50     23.26 o 
  -4  -1   1     1395.08     1295.54     35.38 o 
  -3  -1   1     2218.25     2077.55     38.88 o 
  -2  -1   1      220.67      141.08      6.62 o 
  -1  -1   1      449.81        7.23      2.25 o 
   0  -1   1     3385.57     3517.69     73.19 o 
   1  -1   1     2409.46     2829.87     49.55 o 
   2  -1   1      223.00      223.54     11.44 o 
   3  -1   1     2089.54     2045.17     83.21 o 
   4  -1   1     2034.97     2013.56     48.37 o 
   5  -1   1      307.28      330.90     13.64 o 
   6  -1   1     3666.60     3649.08     69.66 o 
   7  -1   1     2220.20     2242.26     64.22 o 
   8  -1   1        0.16      -11.18     11.18 o 
   9  -1   1      158.47      148.75     21.30 o 
  10  -1   1      526.60      585.38     59.30 o 
  11  -1   1        2.46       53.92     37.88 o 
  12  -1   1      191.03      239.70     50.20 o 
 -12   0   1      216.83      186.81     46.26 o 
 -11   0   1       24.40       24.53     33.64 o 
 -10   0   1      786.14      745.91     62.00 o 
  -9   0   1      732.35      690.41     35.55 o 
  -8   0   1     1070.78     1023.65     40.80 o 
  -7   0   1      835.48      812.80     45.59 o 
  -6   0   1     5323.99     4883.99    315.57 o 
  -4   0   1       21.27       45.13     14.49 o 
  -3   0   1     3566.99     3380.01    176.54 o 
  -2   0   1      127.11       83.62      8.61 o 
  -1   0   1       70.49       59.61      7.56 o 
   0   0   1    22429.98    20772.23   2375.28 o 
   1   0   1     1722.48     1865.89     33.16 o 
   2   0   1     7721.60     7872.42    319.76 o 
   3   0   1     2282.33     2298.20     43.28 o 
   4   0   1     1727.32     1846.49     37.31 o 
   5   0   1       60.65       54.45      7.93 o 
   6   0   1     1789.53     1675.43     37.34 o 
   7   0   1     2541.25     2517.64     77.47 o 
   8   0   1       67.28       56.70     22.67 o 
   9   0   1       22.69       -5.07     28.77 o 
  10   0   1     1010.62     1116.33     76.28 o 
  11   0   1        0.97       -8.69     31.88 o 
  12   0   1      197.80      178.02     45.85 o 
 -12   1   1      206.21      196.85     48.95 o 
 -11   1   1       20.01       34.78     36.43 o 
 -10   1   1      166.09      160.31     47.09 o 
  -9   1   1     1456.07     1395.46     79.38 o 
  -7   1   1     1482.84     1457.88     47.46 o 
  -6   1   1     7356.07     7207.89    191.52 o 
  -5   1   1     1519.38     1538.67     44.67 o 
  -4   1   1      125.60      113.80     11.66 o 
  -3   1   1     3343.52     3140.29     72.62 o 
  -2   1   1      604.89      631.88     38.45 o 
  -1   1   1     1233.17     1165.20     24.23 o 
   0   1   1     3136.59     3508.83     73.41 o 
   1   1   1      559.34      513.65     14.64 o 
   2   1   1      555.34      643.39     14.87 o 
   3   1   1      212.30      194.71     13.90 o 
   4   1   1    10280.36     9987.08    170.86 o 
   5   1   1        1.77        3.47      5.43 o 
   6   1   1     5401.63     5450.09     99.76 o 
   7   1   1     2254.43     2362.31     77.88 o 
   8   1   1       72.33       40.67     28.57 o 
   9   1   1        6.94       -0.93     27.63 o 
  10   1   1      746.80      802.63     64.58 o 
  11   1   1       36.54       24.74     33.84 o 
  12   1   1      319.83      344.03     55.68 o 
 -12   2   1      245.54      256.47     55.06 o 
 -11   2   1       62.84        2.02     32.91 o 
 -10   2   1       65.01       67.72     20.75 o 
  -9   2   1      678.45      645.55     37.05 o 
  -8   2   1        9.55       -5.80     14.09 o 
  -7   2   1     1380.51     1392.80     51.54 o 
  -6   2   1     3621.90     3528.41     88.86 o 
  -5   2   1     1086.87     1144.49     55.94 o 
  -4   2   1      230.35      253.86     20.39 o 
  -3   2   1      524.41      517.86     20.94 o 
  -2   2   1    26440.25    29669.61    495.21 o 
  -1   2   1      870.04      964.58     20.00 o 
   0   2   1    26041.92    29431.50    490.39 o 
   1   2   1     6607.38     6894.47    143.70 o 
   2   2   1       25.50       19.40      6.42 o 
   3   2   1     2812.46     2660.44     49.51 o 
   4   2   1     5757.18     5606.01     99.00 o 
   5   2   1      679.37      636.01     18.26 o 
   6   2   1     3113.84     2976.02     58.93 o 
   7   2   1      435.09      432.31     30.74 o 
   8   2   1       28.65       22.36     26.29 o 
   9   2   1      321.14      336.89     46.16 o 
  10   2   1      306.13      336.16     47.92 o 
  11   2   1        6.58       18.32     31.57 o 
  12   2   1      343.84      332.02     53.82 o 
 -12   3   1      188.09       99.05     47.61 o 
 -11   3   1       50.31       31.36     21.33 o 
 -10   3   1      109.99      118.31     23.48 o 
  -9   3   1      317.44      339.28     30.83 o 
  -8   3   1      294.20      351.51     27.97 o 
  -7   3   1      443.11      402.60     26.92 o 
  -6   3   1     3685.66     3552.42     90.32 o 
  -5   3   1      274.45      304.30     28.72 o 
  -4   3   1      878.30      889.75     34.36 o 
  -3   3   1     1849.57     2014.13     39.54 o 
  -2   3   1     2687.35     3175.10     62.38 o 
  -1   3   1     1865.15     2705.30     62.81 o 
   0   3   1      572.37      677.96     22.70 o 
   1   3   1      398.74      378.45     14.53 o 
   2   3   1      181.05      206.30     12.46 o 
   3   3   1     3481.87     3165.61     72.74 o 
   4   3   1     1077.82     1184.20     26.56 o 
   5   3   1      394.05      390.40     14.11 o 
   6   3   1     3245.43     3072.89     75.71 o 
   7   3   1      251.91      283.20     21.16 o 
   9   3   1     1850.29     1752.84     90.35 o 
  10   3   1      384.10      353.45     49.58 o 
  11   3   1       31.86       21.73     31.36 o 
  12   3   1      293.27      236.91     47.71 o 
 -12   4   1      168.59      185.02     31.78 o 
 -11   4   1       30.88        3.21     21.08 o 
 -10   4   1      177.23      183.86     53.51 o 
  -9   4   1      630.99      588.72     36.90 o 
  -8   4   1       15.95        4.02     16.27 o 
  -7   4   1     1435.03     1357.86     48.33 o 
  -6   4   1     5810.62     5857.95    138.84 o 
  -5   4   1     1700.10     1746.53     52.16 o 
  -4   4   1      493.41      478.78     15.85 o 
  -3   4   1     6487.85     7048.89    156.53 o 
  -2   4   1      164.46      211.37     14.94 o 
  -1   4   1     2716.03     3159.77     73.35 o 
   0   4   1     9674.30     9954.98    429.00 o 
   1   4   1      142.54      122.48      7.52 o 
   2   4   1     5947.21     5746.63    124.64 o 
   3   4   1     3421.98     3279.66    112.81 o 
   4   4   1     1222.06     1176.30     31.36 o 
   5   4   1      843.47      812.58     21.57 o 
   6   4   1      280.50      266.55     19.75 o 
   7   4   1        0.74       -5.72     11.35 o 
   8   4   1      381.59      460.88     42.02 o 
  10   4   1      194.20      253.57     42.85 o 
  11   4   1       37.73       65.51     34.67 o 
 -12   5   1       80.69       26.66     24.97 o 
 -11   5   1       45.48       37.92     24.60 o 
 -10   5   1      395.94      436.92     36.72 o 
  -9   5   1      438.55      428.01     33.44 o 
  -8   5   1      115.27      106.55     22.21 o 
  -7   5   1      407.03      400.15     29.32 o 
  -6   5   1     2808.70     2846.07     78.57 o 
  -5   5   1       15.67        6.50     11.44 o 
  -4   5   1     4135.62     4236.35    124.71 o 
  -3   5   1     5411.25     5871.58    220.97 o 
  -2   5   1      950.00     1188.12     27.67 o 
  -1   5   1      864.39      939.21     54.80 o 
   0   5   1     2134.87     2215.58     75.24 o 
   1   5   1      937.92      900.27     21.94 o 
   2   5   1     5233.69     4970.65     89.24 o 
   3   5   1     3280.35     3108.11    150.02 o 
   4   5   1     1403.56     1403.95     56.46 o 
   5   5   1      674.15      633.28     27.38 o 
   6   5   1     1623.15     1590.45     51.65 o 
   7   5   1     1201.04     1136.54     41.20 o 
   8   5   1      627.21      532.70     45.13 o 
   9   5   1     1220.95     1263.29     72.14 o 
  11   5   1       17.77       38.71     33.02 o 
 -12   6   1       88.64       52.83     28.93 o 
 -11   6   1       41.82       27.01     23.44 o 
 -10   6   1      501.86      471.32     37.50 o 
  -9   6   1      364.59      399.54     36.38 o 
  -8   6   1        3.18      -11.01     16.77 o 
  -7   6   1      680.09      713.68     45.02 o 
  -6   6   1     2361.16     2378.42    111.26 o 
  -5   6   1      118.51      132.62     10.63 o 
  -4   6   1     2022.02     2051.22     59.07 o 
  -3   6   1     2600.43     2891.11     74.56 o 
  -2   6   1      310.03      428.63     16.51 o 
  -1   6   1       38.28       18.21      7.83 o 
   0   6   1     3638.58     3773.25     88.14 o 
   1   6   1     5458.83     5481.41     99.05 o 
   2   6   1     1567.32     1410.59     31.61 o 
   3   6   1      736.69      567.19     17.34 o 
   4   6   1      627.11      624.60     26.67 o 
   5   6   1      661.97      670.63     43.26 o 
   6   6   1     3247.92     3134.59     81.42 o 
   7   6   1        5.41      -11.94     11.94 o 
   8   6   1      633.31      688.78     50.92 o 
   9   6   1      525.76      521.94     48.23 o 
  10   6   1       33.20       19.98     29.19 o 
 -12   7   1      131.43       99.88     31.88 o 
 -11   7   1       46.90       13.17     24.58 o 
 -10   7   1      442.99      407.15     38.36 o 
  -9   7   1      376.43      389.35     35.88 o 
  -8   7   1       18.62      -11.15     17.75 o 
  -7   7   1      408.12      449.54     32.11 o 
  -6   7   1      598.33      602.61     34.23 o 
  -5   7   1      177.92      199.28     19.09 o 
  -4   7   1     2039.73     2198.35     63.81 o 
  -3   7   1     2260.50     2388.99     65.44 o 
  -2   7   1      120.90      151.43     15.70 o 
  -1   7   1     1280.41     1281.46     39.49 o 
   0   7   1     4817.11     5173.06    118.62 o 
   1   7   1       21.90       25.61      7.04 o 
   2   7   1     1812.43     1694.29     37.52 o 
   3   7   1     1748.66     1565.46     46.53 o 
   4   7   1      210.29      197.56     17.75 o 
   5   7   1     2196.37     2098.12     60.00 o 
   6   7   1      575.12      542.50     29.35 o 
   7   7   1      279.68      346.72     27.43 o 
   8   7   1      347.24      372.61     28.21 o 
   9   7   1      382.72      348.58     43.57 o 
  10   7   1        1.40      -24.01     24.01 o 
 -11   8   1       67.39        9.35     28.41 o 
 -10   8   1      220.64      186.45     69.24 o 
  -9   8   1      198.21      174.16     46.11 o 
  -8   8   1        0.23      -18.17     18.17 o 
  -7   8   1      233.54      278.16     45.59 o 
  -6   8   1      189.19      236.28     25.69 o 
  -5   8   1      209.27      265.21     25.18 o 
  -4   8   1     1064.09     1128.60     42.51 o 
  -3   8   1      668.86      729.66     32.78 o 
  -2   8   1       42.41       46.47     19.35 o 
  -1   8   1     1918.14     1997.06     55.89 o 
   0   8   1      127.40      136.70     16.40 o 
   1   8   1      260.64      293.81     15.26 o 
   2   8   1      343.69      278.03     14.84 o 
   3   8   1      542.17      467.51     24.62 o 
   4   8   1      401.09      347.22     23.37 o 
   5   8   1     1587.41     1484.09     48.69 o 
   6   8   1      309.51      361.97     29.34 o 
   7   8   1      181.02      170.70     21.48 o 
   8   8   1      663.33      720.17     36.87 o 
   9   8   1      189.70      198.72     38.09 o 
  10   8   1       21.43       18.73     28.57 o 
 -11   9   1       33.29       -2.97     33.38 o 
 -10   9   1      114.58       43.67     26.21 o 
  -9   9   1       76.39       69.56     25.07 o 
  -8   9   1       15.66       -4.71     26.96 o 
  -7   9   1      383.18      420.40     47.09 o 
  -6   9   1      373.06      344.40     31.05 o 
  -5   9   1      268.68      274.49     30.89 o 
  -4   9   1      192.78      253.43     23.85 o 
  -3   9   1      220.59      248.58     22.31 o 
  -2   9   1      488.70      560.18     28.49 o 
  -1   9   1     2343.08     2245.10     84.82 o 
   0   9   1      771.41      737.08     29.81 o 
   1   9   1       17.57        9.51      7.83 o 
   2   9   1     1647.04     1560.15     48.59 o 
   3   9   1      303.81      281.84     21.92 o 
   4   9   1      177.49      160.91     30.95 o 
   5   9   1     1105.11     1071.53     48.02 o 
   6   9   1      646.12      648.47     33.55 o 
   7   9   1      133.92      113.64     20.19 o 
   8   9   1      441.52      465.43     31.56 o 
   9   9   1      429.88      432.52     48.75 o 
  10   9   1        3.01       22.87     28.88 o 
 -11  10   1       10.81       -9.45     27.69 o 
 -10  10   1       72.18       45.09     27.33 o 
  -9  10   1       31.46       11.60     26.50 o 
  -8  10   1      176.07      171.67     30.29 o 
  -7  10   1      908.54      881.89     46.07 o 
  -6  10   1      359.54      337.24     32.76 o 
  -5  10   1     1133.29     1084.56     46.79 o 
  -4  10   1     1245.39     1205.82     35.82 o 
  -3  10   1      290.08      343.74     26.76 o 
  -2  10   1     2210.01     2153.03     71.93 o 
  -1  10   1     2369.22     2445.08     69.91 o 
   0  10   1     1016.80      974.37     33.90 o 
   1  10   1       57.64       39.60     25.72 o 
   2  10   1      894.00      729.61     46.11 o 
   3  10   1      262.76      246.85     22.29 o 
   4  10   1       25.46       32.66     14.64 o 
   5  10   1     1537.43     1446.71     51.55 o 
   6  10   1      313.42      342.62     26.90 o 
   7  10   1       44.86       57.10     18.44 o 
   8  10   1      871.93      951.81     44.92 o 
   9  10   1      464.41      520.49     51.33 o 
 -10  11   1      134.27       85.38     31.31 o 
  -9  11   1       15.97        6.29     25.23 o 
  -8  11   1      170.73      149.64     29.86 o 
  -7  11   1      296.62      332.29     34.56 o 
  -6  11   1       61.82       26.33     21.57 o 
  -5  11   1      219.71      198.53     26.67 o 
  -4  11   1      347.58      346.02     21.59 o 
  -3  11   1        1.18      -10.14     10.14 o 
  -2  11   1     1192.14     1125.65     34.73 o 
  -1  11   1     1612.61     1494.51     40.47 o 
   0  11   1      390.99      368.82     20.38 o 
   1  11   1       65.14       77.47     15.31 o 
   2  11   1      375.19      351.16     24.76 o 
   3  11   1      128.96      128.94     19.17 o 
   4  11   1      189.95      155.28     21.41 o 
   5  11   1     1142.02      986.67     42.54 o 
   6  11   1       95.07       85.16     19.41 o 
   7  11   1      109.17      131.95     22.14 o 
   8  11   1      406.17      499.71     41.14 o 
  -9  12   1        0.34      -28.82     28.82 o 
  -8  12   1       49.83       25.21     26.05 o 
  -7  12   1      282.41      273.42     37.98 o 
  -6  12   1       55.73       49.96     23.53 o 
  -5  12   1       68.17       27.30     20.76 o 
  -4  12   1      213.36      222.40     19.14 o 
  -3  12   1       41.85       33.95     12.98 o 
  -2  12   1      575.17      530.70     24.80 o 
  -1  12   1      727.69      648.19     26.78 o 
   0  12   1      138.39      108.65     18.25 o 
   1  12   1       85.73       86.64     17.85 o 
   2  12   1      116.00      115.37     18.48 o 
   3  12   1      320.42      305.00     50.30 o 
   4  12   1       75.33       69.66     18.33 o 
   5  12   1      298.66      308.36     27.37 o 
   6  12   1       34.62       25.77     16.60 o 
   7  12   1      108.91      157.14     24.48 o 
  -9  13   1       24.87       29.84     28.86 o 
  -8  13   1       36.51      -19.27     25.15 o 
  -7  13   1      178.19      120.76     28.58 o 
  -6  13   1        0.01      -19.18     19.18 o 
  -5  13   1       93.67       50.19     23.19 o 
  -4  13   1       63.67       56.75     25.82 o 
  -3  13   1       18.02        6.79     15.53 o 
  -2  13   1      310.19      286.09     21.24 o 
  -1  13   1       86.55       68.05     17.82 o 
   0  13   1      117.93      124.06     19.82 o 
   1  13   1      787.52      729.06     36.23 o 
   2  13   1      512.83      454.29     56.15 o 
   3  13   1       75.17       68.70     17.93 o 
   4  13   1      262.40      269.57     26.31 o 
   5  13   1      304.42      293.42     28.08 o 
   6  13   1        3.47       10.60     17.08 o 
   7  13   1      122.23      143.87     23.39 o 
  -8  14   1       19.18        6.48     25.48 o 
  -7  14   1      101.43       53.61     27.22 o 
  -6  14   1        0.08      -21.18     21.18 o 
  -5  14   1      351.31      360.83     35.65 o 
  -4  14   1      417.77      389.89     67.53 o 
  -3  14   1        0.02      -13.31     13.31 o 
  -2  14   1       91.65       95.60     20.07 o 
  -1  14   1      157.51      144.36     21.73 o 
   0  14   1       17.67       20.85     16.37 o 
   1  14   1      900.95      865.75     61.53 o 
   2  14   1      146.59      190.92     23.71 o 
   3  14   1        0.02       24.71     16.54 o 
   4  14   1       29.19       36.12     17.79 o 
   5  14   1      147.82      135.11     23.48 o 
  -6  15   1       46.31       -9.21     23.07 o 
  -5  15   1      206.80      176.73     30.95 o 
  -4  15   1       26.88      -17.22     20.84 o 
  -3  15   1       94.48       86.24     24.94 o 
  -2  15   1       95.81      132.78     46.88 o 
  -1  15   1      410.56      418.55     32.30 o 
   0  15   1       47.05       29.04     20.65 o 
   1  15   1      340.60      359.35     34.52 o 
   2  15   1      295.71      297.56     44.66 o 
   3  15   1       34.09       31.11     17.14 o 
   4  15   1       98.82      114.37     22.05 o 
  -5  16   1       26.66      -12.99     35.76 o 
  -4  16   1       11.85       13.14     22.91 o 
  -3  16   1        1.71        3.00     29.29 o 
  -2  16   1       14.30       16.98     24.06 o 
  -1  16   1       22.91       24.24     19.72 o 
   0  16   1       48.55       87.71     38.92 o 
   1  16   1      220.96      264.45     27.62 o 
   2  16   1       94.08      136.54     23.28 o 
  -2 -16   2        7.54        5.17     14.66 o 
  -1 -16   2      282.38      282.14     43.16 o 
   0 -16   2      197.92      182.67     38.29 o 
   1 -16   2        6.89      -23.29     23.29 o 
   2 -16   2       82.18       96.15     36.22 o 
   3 -16   2      210.48      142.02     29.58 o 
   4 -16   2        0.57      -21.05     21.05 o 
  -4 -15   2      242.02      254.69     27.10 o 
  -3 -15   2      113.57       87.77     19.39 o 
  -2 -15   2        0.01       -1.66     19.77 o 
  -1 -15   2       68.93       57.54     27.12 o 
   0 -15   2      181.87      197.54     24.87 o 
   1 -15   2        0.10        3.28     15.17 o 
   2 -15   2      260.18      213.86     22.32 o 
   3 -15   2      404.87      390.47     26.94 o 
   4 -15   2       14.50      -19.55     19.55 o 
   5 -15   2       32.03        3.71     38.04 o 
   6 -15   2      130.39      109.78     30.59 o 
  -6 -14   2       80.45       99.46     20.07 o 
  -5 -14   2       20.24       44.94     17.97 o 
  -4 -14   2      307.18      343.07     48.95 o 
  -3 -14   2      359.61      349.31     43.78 o 
  -2 -14   2       29.92       17.58     15.16 o 
  -1 -14   2      256.33      218.31     23.89 o 
   0 -14   2      188.64      159.75     21.98 o 
   1 -14   2      117.43      110.20     16.84 o 
   2 -14   2      114.14       98.45     17.16 o 
   3 -14   2      110.82       85.76     28.11 o 
   4 -14   2        4.10      -18.42     18.42 o 
   5 -14   2      140.66      107.58     36.38 o 
   6 -14   2      200.65      190.04     33.26 o 
   7 -14   2       53.55       31.22     27.73 o 
  -7 -13   2      204.54      282.44     28.42 o 
  -6 -13   2      158.06      179.44     27.74 o 
  -5 -13   2       47.52       66.58     17.96 o 
  -4 -13   2      402.38      360.38     39.95 o 
  -3 -13   2      635.92      577.72     32.56 o 
  -2 -13   2       20.04       19.05     14.37 o 
  -1 -13   2      369.79      341.84     26.73 o 
   0 -13   2      124.60      145.66     16.85 o 
   1 -13   2      126.57      110.48     16.39 o 
   2 -13   2      329.99      317.89     22.34 o 
   3 -13   2      902.46      821.09     32.31 o 
   4 -13   2       22.95      -11.67     11.67 o 
   5 -13   2      217.17      261.42     63.50 o 
   6 -13   2       40.96       -4.95     22.62 o 
   7 -13   2        4.22      -22.21     22.21 o 
   8 -13   2       73.65      -25.54     25.54 o 
  -8 -12   2      131.07      160.60     48.23 o 
  -7 -12   2      321.17      381.35     30.47 o 
  -6 -12   2       30.03       21.66     25.62 o 
  -5 -12   2       18.68       11.90     21.84 o 
  -4 -12   2      468.68      485.01     40.16 o 
  -3 -12   2      585.62      589.66     31.92 o 
  -2 -12   2      237.24      211.51     21.66 o 
  -1 -12   2      409.45      373.43     22.06 o 
   0 -12   2       33.19       31.18     13.01 o 
   1 -12   2      355.56      358.28     29.99 o 
   2 -12   2     1435.47     1352.92     40.36 o 
   3 -12   2      354.29      359.62     22.51 o 
   4 -12   2       49.03       31.15     13.03 o 
   5 -12   2      462.40      473.03     36.03 o 
   6 -12   2      114.28      100.07     26.34 o 
   7 -12   2        4.07       -5.70     25.87 o 
   8 -12   2       24.78      -12.67     24.04 o 
   9 -12   2      144.60       53.93     28.82 o 
  -8 -11   2      142.71      165.95     23.64 o 
  -7 -11   2      420.31      473.51     31.17 o 
  -6 -11   2      131.98      132.34     35.91 o 
  -5 -11   2      213.63      188.88     32.91 o 
  -4 -11   2     1019.37      929.07     38.97 o 
  -3 -11   2     1139.41     1060.57     44.30 o 
  -2 -11   2      771.27      751.15     27.36 o 
  -1 -11   2      152.06      138.04     14.63 o 
   0 -11   2        4.97       -8.87      8.87 o 
   1 -11   2      848.60      842.33     29.68 o 
   2 -11   2       81.15       86.34     13.91 o 
   3 -11   2       64.48       52.34     12.51 o 
   4 -11   2       31.06       25.81     12.11 o 
   5 -11   2      593.18      594.16     38.09 o 
   6 -11   2       32.97       15.74     21.40 o 
   7 -11   2        8.22      -15.08     21.62 o 
   8 -11   2      201.73      155.23     31.12 o 
   9 -11   2       53.64       27.12     26.58 o 
  10 -11   2       14.40      -25.17     25.17 o 
  -9 -10   2        3.15        5.17     27.22 o 
  -8 -10   2      414.56      409.33     30.40 o 
  -7 -10   2      590.70      641.89     34.00 o 
  -6 -10   2        8.26       -0.62     19.56 o 
  -5 -10   2     1179.88     1138.95     47.87 o 
  -4 -10   2      553.49      554.93     28.99 o 
  -3 -10   2      354.99      374.46     29.60 o 
  -2 -10   2     1434.93     1287.05     35.53 o 
  -1 -10   2      874.25      719.95     28.66 o 
   0 -10   2      444.67      378.03     19.45 o 
   1 -10   2      260.52      272.53     21.13 o 
   2 -10   2      961.17      896.50     29.62 o 
   3 -10   2      286.23      280.42     18.45 o 
   4 -10   2      259.86      285.87     19.04 o 
   5 -10   2     1476.70     1461.54     56.41 o 
   6 -10   2      434.26      440.27     36.77 o 
   7 -10   2       92.22       60.90     24.33 o 
   8 -10   2      628.41      615.78     42.28 o 
   9 -10   2      142.31       82.18     66.14 o 
  10 -10   2        6.55       -4.96     25.87 o 
 -10  -9   2      253.00      291.76     46.47 o 
  -9  -9   2        0.63      -15.11     22.87 o 
  -8  -9   2      513.74      511.46     31.45 o 
  -7  -9   2      701.72      692.59     34.58 o 
  -6  -9   2       16.67       -0.21     18.63 o 
  -5  -9   2      560.35      584.87     29.18 o 
  -4  -9   2     1092.55     1021.06     38.11 o 
  -3  -9   2      230.63      246.03     15.59 o 
  -2  -9   2     1431.87     1257.78     33.49 o 
  -1  -9   2     2685.62     2499.23     54.49 o 
   0  -9   2      482.97      474.92     20.16 o 
   1  -9   2      724.89      715.75     24.89 o 
   2  -9   2     2031.75     1918.57     45.54 o 
   3  -9   2      174.47      180.77     15.01 o 
   4  -9   2      152.71      150.43     14.22 o 
   5  -9   2     1135.52     1112.92     34.02 o 
   6  -9   2      469.23      453.76     55.06 o 
   7  -9   2       18.33        6.47     21.07 o 
   8  -9   2      538.77      547.23     40.26 o 
   9  -9   2       67.58       27.46     25.57 o 
  10  -9   2       65.66       38.40     58.32 o 
  11  -9   2      217.84       86.74     31.32 o 
 -10  -8   2      342.99      364.73     48.95 o 
  -9  -8   2       30.28       17.80     24.94 o 
  -8  -8   2      483.54      499.08     30.00 o 
  -7  -8   2      647.43      634.72     32.41 o 
  -6  -8   2       58.29       66.76     22.15 o 
  -5  -8   2      920.30      870.59     34.26 o 
  -4  -8   2     1871.00     1771.01     41.82 o 
  -3  -8   2      271.67      254.07     15.13 o 
  -2  -8   2      899.55      791.78     24.33 o 
  -1  -8   2     1673.96     1587.40     37.82 o 
   0  -8   2      560.92      525.82     19.93 o 
   1  -8   2      753.90      778.15     24.64 o 
   2  -8   2     1146.38     1128.41     30.90 o 
   3  -8   2     1019.05     1062.39     30.95 o 
   4  -8   2      818.63      859.52     27.47 o 
   5  -8   2     1748.17     1733.76     43.23 o 
   6  -8   2      467.00      519.43     35.15 o 
   7  -8   2       94.33       77.58     23.23 o 
   8  -8   2       83.26       82.84     24.31 o 
   9  -8   2        0.18      -20.79     20.79 o 
  10  -8   2       18.93       -3.66     23.80 o 
  11  -8   2      130.44       92.47     30.95 o 
 -11  -7   2      322.81      383.36     54.44 o 
 -10  -7   2      116.49       94.91     34.05 o 
  -9  -7   2        1.63        7.76     23.70 o 
  -8  -7   2      488.32      489.44     43.47 o 
  -7  -7   2      433.71      439.24     26.71 o 
  -6  -7   2        4.31        5.90     16.46 o 
  -5  -7   2      941.31      879.46     26.16 o 
  -4  -7   2     1812.15     1839.91     52.30 o 
  -3  -7   2      408.13      343.91     15.69 o 
  -2  -7   2      888.35      757.35     25.70 o 
  -1  -7   2     2807.17     2728.44     55.39 o 
   0  -7   2        8.77       -5.91      7.12 o 
   1  -7   2     2751.51     2686.06     55.11 o 
   2  -7   2      269.00      265.08     14.51 o 
   3  -7   2       43.65       63.17      9.30 o 
   4  -7   2     1453.83     1520.92     37.87 o 
   5  -7   2      699.80      691.84     25.46 o 
   6  -7   2       23.69       13.70     17.09 o 
   7  -7   2      352.33      379.68     32.04 o 
   8  -7   2      278.77      300.92     32.53 o 
   9  -7   2       68.60       48.64     24.32 o 
  10  -7   2       15.48      -16.70     21.50 o 
  11  -7   2      314.58      294.60     51.65 o 
 -10  -6   2       71.45       85.59     32.50 o 
  -9  -6   2       15.29        0.41     21.42 o 
  -8  -6   2      864.98      906.33     56.82 o 
  -7  -6   2      327.07      362.54     24.89 o 
  -6  -6   2      276.65      270.75     31.36 o 
  -5  -6   2     2118.93     1954.97     43.41 o 
  -4  -6   2     1324.44     1249.04     30.73 o 
  -3  -6   2      108.00      104.53     12.27 o 
  -2  -6   2     2576.86     2365.89     52.26 o 
  -1  -6   2     5446.18     5174.14     94.36 o 
   0  -6   2      596.88      556.72     18.41 o 
   1  -6   2     2285.01     2357.80     48.69 o 
   2  -6   2     3662.05     4083.89     77.50 o 
   3  -6   2     1130.24     1327.63     32.59 o 
   4  -6   2      468.34      457.87     18.48 o 
   5  -6   2     1086.11     1087.92     30.06 o 
   6  -6   2        1.95      -13.13     13.13 o 
   7  -6   2      933.65      927.71     44.03 o 
   8  -6   2      646.01      721.41     41.11 o 
   9  -6   2       38.20       52.18     24.53 o 
  10  -6   2      319.07      292.42     38.66 o 
  11  -6   2      245.28      279.84     37.41 o 
  12  -6   2        0.03      -38.92     42.85 o 
 -11  -5   2      432.94      568.62     56.61 o 
  -9  -5   2       52.87       41.92     27.32 o 
  -8  -5   2     1363.27     1429.20     73.17 o 
  -7  -5   2      343.76      348.65     22.04 o 
  -6  -5   2      468.42      502.01     18.63 o 
  -5  -5   2     3203.75     3022.09     75.43 o 
  -4  -5   2     3088.78     2949.09     58.03 o 
  -3  -5   2      212.27      180.19     10.51 o 
  -2  -5   2     8063.78     7461.62    130.91 o 
  -1  -5   2     3110.23     3120.10     59.24 o 
   0  -5   2      648.30      679.52     19.24 o 
   1  -5   2     1131.86     1191.41     32.58 o 
   2  -5   2     4845.84     5662.42    102.24 o 
   3  -5   2     1286.90     1603.30     49.30 o 
   4  -5   2     1766.21     1752.96     39.42 o 
   5  -5   2     1427.82     1436.77     34.88 o 
   6  -5   2       19.07        0.13     14.66 o 
   7  -5   2      963.30      926.78     42.17 o 
   8  -5   2      883.66      863.78     45.02 o 
   9  -5   2       31.65       41.01     20.14 o 
  10  -5   2      485.17      466.75     63.29 o 
  11  -5   2      229.19      224.03     59.72 o 
  12  -5   2        6.39       16.97     45.02 o 
 -12  -4   2       98.61       85.18     38.60 o 
 -11  -4   2      484.83      511.59     56.10 o 
 -10  -4   2      224.47      213.31     40.26 o 
  -8  -4   2     2423.13     2603.07    107.74 o 
  -7  -4   2      625.46      664.93     22.44 o 
  -6  -4   2      559.69      529.56     23.78 o 
  -5  -4   2     2648.53     2444.29     49.93 o 
  -4  -4   2      431.29      401.46     18.27 o 
  -3  -4   2     3572.51     3555.34     66.29 o 
  -2  -4   2     7799.91     6974.76    121.68 o 
  -1  -4   2     4761.68     4390.96    215.28 o 
   0  -4   2        4.53       -0.83      4.17 o 
   1  -4   2     4547.81     5070.12    120.69 o 
   2  -4   2     3684.76     4162.04     76.32 o 
   3  -4   2      319.88      409.16     15.50 o 
   4  -4   2     1787.70     1854.81     40.29 o 
   5  -4   2     1074.17     1071.81     27.46 o 
   6  -4   2       68.93       78.31     16.92 o 
   7  -4   2     1125.70     1179.79     46.83 o 
   8  -4   2      803.30      831.17     40.95 o 
   9  -4   2      142.26      157.07     31.77 o 
  10  -4   2      505.62      457.55     35.32 o 
  11  -4   2       63.73       13.97     40.16 o 
  12  -4   2       11.91       25.15     42.54 o 
 -12  -3   2       93.71      102.67     41.19 o 
 -11  -3   2      649.55      666.63     59.41 o 
 -10  -3   2       10.50       11.18     28.15 o 
  -9  -3   2      400.10      448.15     48.95 o 
  -8  -3   2      830.01      805.21     44.92 o 
  -7  -3   2      294.43      325.99     15.66 o 
  -6  -3   2      631.17      675.84     26.81 o 
  -5  -3   2      571.49      461.67     15.77 o 
  -4  -3   2     6265.03     6502.12    114.84 o 
  -3  -3   2       20.65       22.38      7.30 o 
  -2  -3   2     4953.80     4597.83     99.17 o 
  -1  -3   2     5585.36     5348.04    113.24 o 
   0  -3   2        5.80        0.95      3.34 o 
   1  -3   2     4430.71     4784.51     99.26 o 
   2  -3   2      605.08      742.24     19.36 o 
   3  -3   2      188.35      183.60     10.00 o 
   4  -3   2     2720.83     2951.17     57.34 o 
   5  -3   2       20.42       12.74      5.97 o 
   6  -3   2       11.59        6.65     12.11 o 
   7  -3   2     1759.02     1752.51     56.79 o 
   8  -3   2      303.15      312.25     39.17 o 
   9  -3   2      480.17      454.77     54.65 o 
  10  -3   2      696.08      700.87     47.92 o 
  11  -3   2      176.71      166.11     48.44 o 
  12  -3   2       16.93       25.56     40.78 o 
 -12  -2   2      123.69      147.28     44.92 o 
 -11  -2   2      200.52      325.40     50.20 o 
 -10  -2   2       32.52       55.27     31.36 o 
  -9  -2   2      205.71      209.27     37.78 o 
  -8  -2   2      388.37      366.12     25.07 o 
  -7  -2   2       28.18       53.40     15.94 o 
  -6  -2   2      464.99      470.05     22.56 o 
  -5  -2   2     1768.84     1571.29     57.23 o 
  -4  -2   2     2640.20     2585.04     49.48 o 
  -3  -2   2    13061.59    12463.06    422.22 o 
  -2  -2   2     5481.43     1846.30     61.58 o 
  -1  -2   2      126.04      151.12      7.58 o 
   0  -2   2     2032.28     1934.11     36.00 o 
   1  -2   2     2945.92     3141.92    163.22 o 
   2  -2   2      130.18      143.69      8.66 o 
   3  -2   2      437.11      400.50     17.78 o 
   4  -2   2     8272.61     8495.78    200.17 o 
   5  -2   2      276.07      244.73     14.30 o 
   6  -2   2      116.00      102.08     10.45 o 
   7  -2   2     1139.03     1166.26     43.15 o 
   8  -2   2      173.92      239.93     23.88 o 
   9  -2   2      407.06      340.32     28.91 o 
  10  -2   2     1292.48     1408.40     87.77 o 
  11  -2   2      249.15      253.16     50.30 o 
  12  -2   2       77.58      127.41     46.68 o 
 -12  -1   2      191.38       95.94     41.71 o 
 -11  -1   2      656.25      762.26     64.89 o 
 -10  -1   2       91.93      165.39     38.92 o 
  -9  -1   2      720.81      710.37     41.76 o 
  -8  -1   2      826.33      813.70     35.53 o 
  -7  -1   2        3.64        0.48      9.48 o 
  -6  -1   2     1218.37     1026.32     25.62 o 
  -5  -1   2     5549.07     5181.00    150.69 o 
  -4  -1   2      210.61      214.79     16.40 o 
  -3  -1   2    10442.52    10373.59    213.27 o 
  -2  -1   2    36993.58    36867.13    615.17 o 
  -1  -1   2      780.19      704.78     26.58 o 
   0  -1   2    19612.31    18706.46    313.06 o 
   1  -1   2    17609.42    17160.74    348.07 o 
   2  -1   2      971.93      974.50     46.94 o 
   3  -1   2      790.99      779.57     19.44 o 
   4  -1   2     2515.52     2277.72     46.29 o 
   5  -1   2       88.75      142.02     10.18 o 
   6  -1   2      984.57     1020.76     26.88 o 
   7  -1   2      872.96      871.02     37.93 o 
   8  -1   2      388.08      351.83     32.19 o 
   9  -1   2      358.09      222.11     41.71 o 
  11  -1   2      128.80       73.69     38.92 o 
  12  -1   2       55.67      169.74     45.13 o 
 -12   0   2      336.34      311.94     54.03 o 
 -11   0   2      247.25      242.91     46.68 o 
 -10   0   2      489.81      425.60     62.05 o 
  -9   0   2     1125.86      981.53     82.80 o 
  -7   0   2       12.41       14.52     18.06 o 
  -6   0   2     2986.50     2870.18     73.68 o 
  -5   0   2     2001.45     1939.21     95.53 o 
  -4   0   2      305.18      347.67     11.33 o 
  -3   0   2     9495.33     9909.33    255.89 o 
  -2   0   2    40326.41    40119.53    935.16 o 
   0   0   2    18554.57    19374.36    391.91 o 
   1   0   2     6364.94     6660.57    297.61 o 
   2   0   2      431.61      454.34     24.58 o 
   3   0   2     1435.29     1294.58     27.66 o 
   4   0   2     3344.57     2945.92     56.09 o 
   5   0   2     1592.14     1688.83     36.86 o 
   6   0   2      663.92      610.47     20.52 o 
   7   0   2     1739.42     1652.02     50.86 o 
   8   0   2       71.45      112.81     32.71 o 
   9   0   2      321.72      323.74     46.26 o 
  10   0   2      864.23      808.84     66.96 o 
  11   0   2       77.96       88.90     39.23 o 
  12   0   2       38.04      131.13     42.02 o 
 -12   1   2      568.82      605.98     65.72 o 
 -11   1   2      113.05      138.89     42.33 o 
 -10   1   2       57.44       33.86     17.10 o 
  -9   1   2      644.70      612.59     41.71 o 
  -8   1   2     1590.03     1549.32     60.18 o 
  -7   1   2        0.18       -7.90     10.25 o 
  -6   1   2     3650.54     3655.13     90.64 o 
  -5   1   2     1903.18     1855.43     51.33 o 
  -4   1   2      131.82      156.93     19.61 o 
  -3   1   2        7.94       10.33      6.52 o 
  -2   1   2     2025.83     2173.34     40.09 o 
  -1   1   2      462.43      444.17     25.65 o 
   0   1   2     1839.58     2061.04     36.81 o 
   1   1   2     3125.48     3346.51     79.40 o 
   2   1   2        2.44        2.60      4.04 o 
   3   1   2        7.47        3.01      4.76 o 
   4   1   2     2225.48     2203.87     43.41 o 
   5   1   2       86.94       73.89      9.39 o 
   6   1   2     1417.03     1415.39     33.79 o 
   7   1   2     1193.22     1159.67     39.98 o 
   8   1   2       86.03       90.35     30.32 o 
   9   1   2       91.49      100.60     33.64 o 
  10   1   2      713.87      738.66     63.13 o 
  11   1   2       11.20       33.02     35.19 o 
  12   1   2      258.97      271.06     48.75 o 
 -12   2   2      825.37      809.77     74.21 o 
 -11   2   2       87.68       52.57     22.28 o 
 -10   2   2      110.27       77.05     21.26 o 
  -9   2   2     1565.70     1650.01     72.45 o 
  -8   2   2      474.91      491.00     31.15 o 
  -7   2   2       26.42       16.55     12.64 o 
  -6   2   2     1536.34     1561.23     48.45 o 
  -5   2   2     1252.30     1201.90     38.94 o 
  -4   2   2       29.31       48.53     17.08 o 
  -3   2   2      829.23      793.09     26.20 o 
  -2   2   2    87692.71   101075.23   1682.85 o 
  -1   2   2      396.39      423.35     15.73 o 
   0   2   2        4.51        7.01      3.85 o 
   1   2   2     2723.30     2640.98     59.82 o 
   2   2   2      413.55      338.03     15.06 o 
   3   2   2     2125.90     1923.72     65.36 o 
   4   2   2     1087.03      965.42     22.80 o 
   5   2   2       27.75       33.67      6.57 o 
   6   2   2     2049.91     2098.66     44.50 o 
   7   2   2       78.81       96.56     20.39 o 
   8   2   2      112.56      125.96     31.57 o 
   9   2   2      476.14      514.90     51.65 o 
  10   2   2      416.39      520.70     53.82 o 
  11   2   2        0.23       15.63     32.39 o 
  12   2   2      328.14      395.05     55.99 o 
 -12   3   2      420.29      379.04     37.42 o 
 -11   3   2       99.84       62.09     44.71 o 
 -10   3   2       30.50       12.53     20.58 o 
  -9   3   2     1114.14     1135.08     48.21 o 
  -8   3   2      253.80      277.50     26.79 o 
  -7   3   2      364.76      344.84     25.52 o 
  -6   3   2     1039.65      946.59     36.40 o 
  -5   3   2      733.38      650.74     28.15 o 
  -4   3   2      535.85      575.10     24.77 o 
  -3   3   2     3855.35     4015.12     72.91 o 
  -2   3   2     1938.31     2325.93     44.53 o 
  -1   3   2    29856.85    37030.93    768.34 o 
   0   3   2      537.31      525.63     14.44 o 
   1   3   2      969.36      971.43     31.26 o 
   2   3   2       26.97       20.21      6.86 o 
   3   3   2     2251.41     2132.41     52.97 o 
   4   3   2     1557.16     1525.64     42.48 o 
   5   3   2      355.34      372.23     13.62 o 
   6   3   2     4897.03     4823.74    111.76 o 
   7   3   2       79.15       49.25     15.16 o 
   9   3   2     1206.35     1296.41     75.97 o 
  10   3   2      315.78      326.23     49.26 o 
  11   3   2       10.70        9.94     32.08 o 
  12   3   2      215.78      309.15     51.02 o 
 -12   4   2      302.82      295.62     35.98 o 
 -11   4   2       41.27        2.68     21.54 o 
 -10   4   2       76.31       52.55     22.44 o 
  -9   4   2      946.00      927.90     44.56 o 
  -8   4   2        2.10       -9.96     21.48 o 
  -7   4   2     1010.56     1014.02     65.26 o 
  -6   4   2     1339.45     1291.11     44.71 o 
  -5   4   2      175.52      173.60     17.61 o 
  -4   4   2      485.45      532.55     24.31 o 
  -3   4   2      902.37      908.13     26.87 o 
  -2   4   2     1964.57     2290.69     45.14 o 
  -1   4   2        7.89        1.79      5.15 o 
   0   4   2     4463.08     4878.12     86.72 o 
   1   4   2     1538.10     1402.72     29.02 o 
   2   4   2     1671.44     1659.58     43.47 o 
   3   4   2     5449.54     5412.97    119.96 o 
   4   4   2     1377.21     1417.37     41.41 o 
   5   4   2      447.08      420.57     22.87 o 
   6   4   2      346.19      331.00     21.99 o 
   7   4   2      308.33      316.96     24.53 o 
   8   4   2        7.00      -19.46     19.46 o 
  10   4   2      257.89      237.11     43.68 o 
  11   4   2       10.04       22.05     33.12 o 
 -12   5   2      293.22      228.93     35.02 o 
 -11   5   2        4.94       -6.54     21.57 o 
 -10   5   2      127.73      129.37     26.12 o 
  -9   5   2      536.35      556.65     37.05 o 
  -8   5   2        1.99       -7.16     14.86 o 
  -7   5   2      443.05      423.42     29.02 o 
  -6   5   2     2216.46     2278.94     66.59 o 
  -5   5   2       29.02       22.65     12.20 o 
  -4   5   2     1310.65     1398.78     40.15 o 
  -3   5   2     1863.36     2086.93     43.67 o 
  -2   5   2     1625.81     1928.36     40.58 o 
  -1   5   2     2526.09     2923.55     56.35 o 
   0   5   2     1743.76     1863.63     38.47 o 
   1   5   2      162.25      180.82     10.14 o 
   2   5   2     2261.58     2357.41     59.11 o 
   3   5   2     1580.33     1539.35     58.73 o 
   4   5   2     1481.88     1492.42     43.91 o 
   5   5   2      286.08      298.88     20.89 o 
   6   5   2     4394.97     4178.81    101.63 o 
   7   5   2     3307.78     3116.96     82.04 o 
   8   5   2       39.76       37.26     22.36 o 
   9   5   2      638.54      627.20     51.96 o 
  11   5   2       20.04      113.54     37.16 o 
 -12   6   2      211.20      191.61     34.04 o 
 -11   6   2        1.39      -26.50     29.86 o 
 -10   6   2      229.23      216.10     30.79 o 
  -9   6   2      591.91      583.98     37.81 o 
  -8   6   2      414.57      358.64     37.47 o 
  -7   6   2      192.40      224.56     53.25 o 
  -6   6   2     1185.02     1248.12     54.39 o 
  -5   6   2       78.39       83.30      9.92 o 
  -4   6   2     1113.30     1219.08     30.97 o 
  -3   6   2     2400.64     2856.10     57.70 o 
  -2   6   2     1730.01     2017.98     54.89 o 
  -1   6   2     1287.25     1458.07     33.77 o 
   0   6   2     3305.14     3460.95     66.18 o 
   1   6   2       19.28       21.12      6.90 o 
   2   6   2     2177.06     2217.41     50.76 o 
   3   6   2      956.08      904.81     32.23 o 
   4   6   2      549.59      511.46     53.61 o 
   5   6   2     1404.82     1270.19     49.11 o 
   6   6   2     2521.88     2452.79     68.75 o 
   7   6   2       53.56       50.05     26.29 o 
   8   6   2       71.06       60.55     26.70 o 
   9   6   2      490.81      547.09     48.95 o 
  10   6   2      101.52       49.58     34.98 o 
  11   6   2        0.86       60.13     32.50 o 
 -12   7   2      117.42       57.10     28.85 o 
 -11   7   2       17.37      -23.03     23.03 o 
 -10   7   2      308.86      282.22     57.23 o 
  -9   7   2      371.40      379.95     35.50 o 
  -8   7   2      188.23      163.56     26.36 o 
  -7   7   2      500.44      513.68     37.78 o 
  -6   7   2      308.97      295.81     26.25 o 
  -5   7   2       15.72       32.87     13.21 o 
  -4   7   2     1034.71     1214.16     32.07 o 
  -3   7   2     2155.09     2525.91     53.72 o 
  -2   7   2      929.16      972.83     80.15 o 
  -1   7   2     1148.66     1293.30     32.10 o 
   0   7   2     4678.77     5387.12     99.16 o 
   1   7   2       33.05       41.30      7.85 o 
   2   7   2      805.50      752.49     42.87 o 
   3   7   2     1539.05     1440.69     44.57 o 
   4   7   2      281.66      281.29     20.74 o 
   5   7   2       87.87       97.54     16.61 o 
   6   7   2      833.45      855.48     37.20 o 
   7   7   2      860.57      851.76     38.11 o 
   8   7   2       47.76       15.73     15.77 o 
   9   7   2      357.30      337.20     44.19 o 
  10   7   2      119.86      168.39     39.54 o 
 -11   8   2       44.93       -1.65     25.61 o 
 -10   8   2      315.15      348.06     43.78 o 
  -9   8   2      259.00      244.12     40.21 o 
  -8   8   2       35.50       22.61     20.85 o 
  -7   8   2      323.94      357.41     31.70 o 
  -6   8   2      321.92      365.12     29.26 o 
  -5   8   2        0.20       -1.51     14.77 o 
  -4   8   2     1398.81     1485.26     37.81 o 
  -3   8   2     1036.40     1100.02     31.24 o 
  -2   8   2       13.85       14.10      8.24 o 
  -1   8   2      456.96      469.79     19.18 o 
   0   8   2      374.09      375.19     17.06 o 
   1   8   2      209.58      240.12     14.20 o 
   2   8   2     1351.94     1233.76     41.05 o 
   3   8   2     1145.55     1075.02     60.03 o 
   4   8   2      257.40      239.31     21.15 o 
   5   8   2      174.28      148.26     19.89 o 
   6   8   2     1581.88     1512.70     52.20 o 
   7   8   2      355.05      343.68     27.84 o 
   8   8   2      178.45      170.82     22.94 o 
   9   8   2      290.90      345.17     46.47 o 
  10   8   2      138.33      130.72     37.36 o 
 -11   9   2       18.21       -9.65     31.36 o 
 -10   9   2      250.90      239.01     68.26 o 
  -9   9   2       87.13       48.09     49.11 o 
  -8   9   2        0.27      -18.22     18.22 o 
  -7   9   2      170.66      184.81     43.52 o 
  -6   9   2      501.52      528.39     46.57 o 
  -5   9   2        1.69      -13.92     13.92 o 
  -4   9   2      385.61      399.29     20.67 o 
  -3   9   2      413.42      447.16     20.87 o 
  -2   9   2       50.77       51.33     14.73 o 
  -1   9   2     1030.13     1091.45     31.07 o 
   0   9   2     1574.71     1586.29     38.87 o 
   1   9   2        1.64       -7.32      7.32 o 
   2   9   2     1331.30     1302.00     44.09 o 
   3   9   2      916.43      849.77     35.63 o 
   4   9   2       25.91       10.53     13.33 o 
   5   9   2     1529.27     1435.25     50.09 o 
   6   9   2      784.58      757.28     36.74 o 
   7   9   2       55.42       73.03     19.09 o 
   8   9   2      132.64      109.22     22.22 o 
   9   9   2      621.65      660.94     56.30 o 
 -11  10   2       16.69      -16.56     25.88 o 
 -10  10   2      193.73      154.85     32.08 o 
  -9  10   2       56.63       11.91     27.22 o 
  -8  10   2       44.79       27.31     23.23 o 
  -7  10   2      438.55      444.66     36.93 o 
  -6  10   2      288.10      266.12     47.30 o 
  -5  10   2        8.99      -15.23     15.23 o 
  -4  10   2       22.56        5.48     11.68 o 
  -3  10   2      828.84      907.01     39.19 o 
  -2  10   2       16.22       25.84     11.16 o 
  -1  10   2     1658.44     1682.36     42.40 o 
   0  10   2     1046.15     1039.35     31.05 o 
   1  10   2       16.23        9.68     12.33 o 
   2  10   2      668.03      616.67     32.45 o 
   3  10   2      507.08      481.95     35.34 o 
   4  10   2        0.00        6.07     20.34 o 
   5  10   2     1371.89     1249.35     47.75 o 
   6  10   2      468.85      447.40     30.88 o 
   7  10   2       17.59       26.20     17.96 o 
   8  10   2      616.82      685.79     39.66 o 
   9  10   2      434.98      532.39     52.16 o 
 -10  11   2      123.51       75.40     30.56 o 
  -9  11   2       35.89        7.75     25.39 o 
  -8  11   2       71.58       63.65     33.95 o 
  -7  11   2      267.39      297.64     32.83 o 
  -6  11   2       34.32       -9.53     18.98 o 
  -5  11   2        0.22      -15.73     15.73 o 
  -4  11   2        1.20      -15.80     15.80 o 
  -3  11   2      283.43      310.89     21.67 o 
  -2  11   2      371.82      381.18     21.57 o 
  -1  11   2     1741.54     1790.99     45.72 o 
   0  11   2      734.30      677.13     33.26 o 
   1  11   2        3.78        0.37     12.22 o 
   2  11   2      717.57      730.28     34.45 o 
   3  11   2      414.29      373.11     27.16 o 
   4  11   2       20.77       -0.38     14.40 o 
   5  11   2     1140.04     1082.14     45.67 o 
   6  11   2      232.51      236.73     26.13 o 
   7  11   2        6.73       15.35     34.31 o 
   8  11   2      132.21      131.51     34.57 o 
  -9  12   2       20.02      -18.88     25.67 o 
  -8  12   2       19.95       -6.56     24.03 o 
  -7  12   2      294.60      224.54     32.24 o 
  -6  12   2      128.49       56.93     23.42 o 
  -5  12   2        2.06      -17.44     17.63 o 
  -4  12   2      282.98      270.76     20.66 o 
  -3  12   2      109.75      129.19     16.86 o 
  -2  12   2      328.12      308.73     21.14 o 
  -1  12   2      823.97      789.30     36.96 o 
   0  12   2      418.06      389.24     27.22 o 
   1  12   2       51.32       26.90     15.14 o 
   2  12   2      631.78      592.13     32.60 o 
   3  12   2      323.89      325.34     51.85 o 
   4  12   2      120.23       85.61     19.86 o 
   5  12   2      370.11      363.68     52.16 o 
   6  12   2      173.67      255.02     27.63 o 
   7  12   2       10.71       12.98     18.45 o 
  -9  13   2        6.66      -24.59     24.59 o 
  -8  13   2       89.02       94.40     30.03 o 
  -7  13   2      195.15      176.30     48.23 o 
  -6  13   2       61.22       48.73     23.56 o 
  -5  13   2       10.81      -17.83     17.83 o 
  -4  13   2       96.19       98.11     23.11 o 
  -3  13   2       24.19       25.51     13.82 o 
  -2  13   2      177.99      148.31     17.80 o 
  -1  13   2      278.13      300.56     43.16 o 
   0  13   2      163.42      172.73     22.65 o 
   1  13   2      385.45      349.95     28.42 o 
   2  13   2      684.45      669.23     35.64 o 
   3  13   2      222.37      244.91     26.08 o 
   4  13   2       88.03       80.59     33.43 o 
   5  13   2      420.71      412.07     32.15 o 
   6  13   2      176.47      180.40     26.40 o 
  -8  14   2       50.28       22.38     26.40 o 
  -7  14   2      116.54       98.17     29.29 o 
  -6  14   2       10.49      -20.31     20.31 o 
  -5  14   2      214.88      211.47     29.93 o 
  -4  14   2      329.80      336.20     32.87 o 
  -3  14   2       18.22       20.26     14.08 o 
  -2  14   2       37.47       63.62     29.96 o 
  -1  14   2      234.87      254.36     26.01 o 
   0  14   2        1.32       14.01     15.34 o 
   1  14   2      239.88      226.92     25.19 o 
   2  14   2      279.32      222.11     25.03 o 
   3  14   2       86.56       88.53     21.00 o 
   4  14   2       10.32       13.08     23.65 o 
   5  14   2      285.03      281.12     29.80 o 
  -6  15   2        9.73       -6.10     23.06 o 
  -5  15   2      116.84       91.76     29.03 o 
  -4  15   2       40.93       -2.44     33.95 o 
  -3  15   2       36.75       35.75     31.36 o 
  -2  15   2       23.54        7.52     31.20 o 
  -1  15   2      681.37      664.04     41.09 o 
   0  15   2        5.61       18.99     17.59 o 
   1  15   2       93.60      105.75     21.30 o 
   2  15   2      483.58      502.51     54.44 o 
   3  15   2      107.46      100.16     22.23 o 
   4  15   2       48.03       65.04     42.12 o 
  -5  16   2       19.92       -6.42     32.08 o 
  -4  16   2       89.55       97.81     38.50 o 
  -3  16   2       37.35       77.43     88.34 o 
  -2  16   2       17.88       65.74     45.38 o 
  -1  16   2      286.03      313.68     30.51 o 
   0  16   2       41.23       74.68     20.91 o 
   1  16   2      205.90      212.08     26.77 o 
   2  16   2      185.35      169.71     41.86 o 
  -2 -16   3        0.17      -13.87     22.46 o 
  -1 -16   3      166.25      196.27     25.80 o 
   0 -16   3      241.18      252.05     28.41 o 
   1 -16   3       53.14       44.31     19.37 o 
   2 -16   3       22.02       -7.58     16.50 o 
   3 -16   3      109.36       89.94     19.91 o 
   4 -16   3        7.31      -22.41     22.41 o 
  -4 -15   3      140.08      141.27     33.84 o 
  -3 -15   3      137.78      108.97     36.12 o 
  -2 -15   3       20.09       15.01     15.77 o 
  -1 -15   3       42.55       26.90     15.91 o 
   0 -15   3      267.83      310.01     28.68 o 
   1 -15   3       81.91       71.82     17.23 o 
   2 -15   3      102.41       96.13     18.25 o 
   3 -15   3      280.68      233.53     26.75 o 
   4 -15   3       34.24      -15.34     22.51 o 
   5 -15   3        0.33      -24.27     24.27 o 
   6 -15   3       54.33       22.38     26.95 o 
  -6 -14   3      174.32      180.35     23.72 o 
  -5 -14   3        4.08       20.49     25.05 o 
  -4 -14   3      188.57      177.73     53.20 o 
  -3 -14   3      435.05      399.09     30.15 o 
  -2 -14   3        6.94        9.63     17.23 o 
  -1 -14   3      149.30      159.73     21.68 o 
   0 -14   3      525.49      469.28     25.73 o 
   1 -14   3       45.69       43.15     14.83 o 
   2 -14   3       70.11       66.50     16.45 o 
   3 -14   3      189.19      152.49     31.63 o 
   4 -14   3       28.16      -17.82     17.82 o 
   5 -14   3       77.03       52.91     26.49 o 
   6 -14   3      123.50       74.20     29.67 o 
   7 -14   3       62.98       14.50     26.99 o 
  -7 -13   3      146.17      185.05     28.41 o 
  -6 -13   3      220.99      244.15     25.54 o 
  -5 -13   3       25.27       25.25     23.29 o 
  -4 -13   3      204.96      227.45     24.74 o 
  -3 -13   3      542.41      512.18     30.85 o 
  -2 -13   3      127.37       84.74     23.44 o 
  -1 -13   3       79.79       64.44     19.34 o 
   0 -13   3      360.93      343.43     22.70 o 
   1 -13   3      120.16       91.77     15.53 o 
   2 -13   3      254.62      255.87     21.34 o 
   3 -13   3      512.58      486.69     26.15 o 
   4 -13   3      153.37      140.53     18.00 o 
   5 -13   3       92.14       88.73     26.15 o 
   6 -13   3       25.12      -41.97     41.97 o 
   7 -13   3        0.16      -21.10     21.10 o 
   8 -13   3      106.53       17.95     27.76 o 
  -8 -12   3       61.69      110.64     21.32 o 
  -7 -12   3      267.57      336.90     28.99 o 
  -6 -12   3      141.69      135.27     31.98 o 
  -5 -12   3        1.05      -10.22     13.30 o 
  -4 -12   3      589.95      541.03     31.02 o 
  -3 -12   3      823.69      791.51     40.88 o 
  -2 -12   3        6.40       -7.37     11.87 o 
  -1 -12   3     1258.56     1244.82     38.02 o 
   0 -12   3      589.77      539.74     25.01 o 
   1 -12   3       27.73       17.89     13.10 o 
   2 -12   3     1097.15      996.05     34.53 o 
   3 -12   3      634.83      593.51     27.13 o 
   4 -12   3       25.19       18.48     18.36 o 
   5 -12   3      135.93      141.77     27.05 o 
   6 -12   3       47.27        2.77     38.50 o 
   7 -12   3       70.37       46.41     27.07 o 
   8 -12   3       36.27      -23.91     23.91 o 
   9 -12   3      106.90       52.01     64.69 o 
  -8 -11   3       57.60       65.40     18.98 o 
  -7 -11   3      417.06      405.27     29.37 o 
  -6 -11   3      108.62      116.85     27.53 o 
  -5 -11   3      167.85      156.94     20.82 o 
  -4 -11   3      776.42      714.83     43.73 o 
  -3 -11   3     1811.17     1758.19     56.50 o 
  -2 -11   3       41.36       25.06     10.69 o 
  -1 -11   3       12.82        3.32      9.56 o 
   0 -11   3      496.16      469.56     22.89 o 
   1 -11   3      153.39      165.04     16.73 o 
   2 -11   3      706.18      684.10     27.62 o 
   3 -11   3     1089.02     1077.53     35.15 o 
   4 -11   3        4.51       -7.76     10.50 o 
   5 -11   3      501.38      501.45     37.55 o 
   6 -11   3       21.84       32.65     23.60 o 
   7 -11   3       37.73        2.94     22.36 o 
   8 -11   3      277.42      204.60     34.41 o 
   9 -11   3      125.32      118.76     32.84 o 
  10 -11   3        0.16      -31.46     31.46 o 
  -9 -10   3       87.90       59.30     28.88 o 
  -8 -10   3      240.95      260.72     26.13 o 
  -7 -10   3      391.15      383.25     40.26 o 
  -6 -10   3      103.49      103.52     18.26 o 
  -5 -10   3      106.04       94.43     36.74 o 
  -4 -10   3      771.23      801.84     34.89 o 
  -3 -10   3      764.02      734.32     26.68 o 
  -2 -10   3     1480.62     1357.21     38.29 o 
  -1 -10   3      592.02      528.03     22.47 o 
   0 -10   3     2921.80     2814.47     61.95 o 
   1 -10   3      326.81      325.06     19.54 o 
   2 -10   3      931.33      879.86     29.89 o 
   3 -10   3      420.17      419.51     21.72 o 
   4 -10   3       89.00       88.61     13.52 o 
   5 -10   3     1142.44     1209.83     73.95 o 
   6 -10   3       71.82       60.45     22.86 o 
   7 -10   3      235.99      293.75     33.16 o 
   8 -10   3      268.61      249.24     36.17 o 
   9 -10   3      126.17       95.87     31.62 o 
  10 -10   3        4.96      -24.45     24.45 o 
 -10  -9   3      422.08      499.69     52.89 o 
  -9  -9   3      171.60      230.70     38.40 o 
  -8  -9   3       90.00      143.03     20.10 o 
  -7  -9   3      446.23      432.93     42.23 o 
  -6  -9   3      705.02      715.97     33.75 o 
  -5  -9   3       33.22       39.37     16.77 o 
  -4  -9   3     1792.64     1649.03     41.62 o 
  -3  -9   3      523.16      494.58     24.48 o 
  -2  -9   3      174.74      154.94     16.17 o 
  -1  -9   3     2455.73     2197.89     58.57 o 
   0  -9   3     1258.39     1192.84     33.17 o 
   1  -9   3       34.20       31.86      9.51 o 
   2  -9   3     1220.38     1212.74     34.10 o 
   3  -9   3      334.20      366.94     19.61 o 
   4  -9   3       74.95      102.59     13.07 o 
   5  -9   3      611.42      615.78     25.45 o 
   6  -9   3       25.71        6.18     19.29 o 
   7  -9   3       43.48       14.51     21.77 o 
   8  -9   3      481.51      588.15     41.98 o 
   9  -9   3       34.49      -23.49     23.49 o 
  10  -9   3       34.80      -20.41     25.21 o 
  11  -9   3       95.22      103.81     43.37 o 
 -10  -8   3      319.79      383.46     49.58 o 
  -9  -8   3       80.83       68.52     27.84 o 
  -8  -8   3      269.73      301.18     38.29 o 
  -7  -8   3     1775.06     1893.80     87.97 o 
  -6  -8   3       54.24       39.81     19.51 o 
  -5  -8   3      839.12      830.02     33.71 o 
  -4  -8   3     1176.78     1089.01     30.74 o 
  -3  -8   3      320.42      320.38     16.39 o 
  -2  -8   3      389.20      342.57     16.61 o 
  -1  -8   3     3793.28     3499.28     70.14 o 
   0  -8   3      963.87      914.90     27.07 o 
   1  -8   3        3.37       -2.28      7.60 o 
   2  -8   3      902.12      909.49     27.71 o 
   3  -8   3      268.67      291.29     17.05 o 
   4  -8   3      430.60      457.85     20.98 o 
   5  -8   3     1264.83     1350.35     37.38 o 
   6  -8   3      852.39      917.56     44.93 o 
   7  -8   3        8.34       -4.27     20.13 o 
   8  -8   3        7.45      -16.93     23.65 o 
   9  -8   3       16.99      -23.24     23.24 o 
  10  -8   3       17.28      -22.78     22.78 o 
  11  -8   3      127.56      114.49     32.19 o 
 -10  -7   3      182.89      156.59     37.05 o 
  -9  -7   3       88.12       76.28     27.74 o 
  -8  -7   3      457.64      519.77     45.44 o 
  -7  -7   3      852.74      907.17     36.59 o 
  -6  -7   3       10.23       -4.74     10.12 o 
  -5  -7   3      664.89      646.70     22.43 o 
  -4  -7   3     1084.13      947.54     29.54 o 
  -3  -7   3      213.17      194.22     20.80 o 
  -2  -7   3     2305.72     2123.87     46.05 o 
  -1  -7   3     2322.91     2262.81     98.42 o 
   0  -7   3       11.73        3.54      6.28 o 
   1  -7   3      947.24     1044.47     43.32 o 
   2  -7   3      668.97      648.97     22.07 o 
   3  -7   3      264.30      277.85     15.66 o 
   4  -7   3      136.46      173.44     13.83 o 
   5  -7   3      997.20     1097.22     32.26 o 
   6  -7   3       49.95       64.23     19.74 o 
   7  -7   3      149.25      138.87     24.77 o 
   8  -7   3      426.60      456.32     36.55 o 
   9  -7   3      525.33      609.42     70.59 o 
  10  -7   3       12.55       28.35     24.94 o 
  11  -7   3      227.18      145.10     40.99 o 
 -10  -6   3      159.08      167.98     38.92 o 
  -9  -6   3       26.73      -12.83     22.56 o 
  -8  -6   3     1528.50     1530.11     76.80 o 
  -7  -6   3      951.39      967.74     37.03 o 
  -6  -6   3       11.85        6.56      7.07 o 
  -5  -6   3     1342.51     1268.22     32.30 o 
  -4  -6   3     2386.98     2392.20     50.49 o 
  -3  -6   3       17.80       12.71      6.36 o 
  -2  -6   3     1404.55     1298.00     55.06 o 
  -1  -6   3     3170.49     3077.54     60.50 o 
   0  -6   3        0.55       -0.57      5.96 o 
   1  -6   3       15.88       15.40      6.73 o 
   2  -6   3     4035.31     4301.87    102.07 o 
   3  -6   3     1015.41     1193.40     31.14 o 
   4  -6   3      777.65      836.19     25.77 o 
   5  -6   3     1062.87     1160.32     32.15 o 
   6  -6   3       24.50       29.63     24.22 o 
   7  -6   3      553.22      542.83     36.50 o 
   8  -6   3      890.97     1003.03     48.10 o 
   9  -6   3      118.29      173.39     33.02 o 
  10  -6   3      170.51      177.13     29.71 o 
  11  -6   3      204.57      211.71     39.69 o 
 -11  -5   3      392.56      416.58     52.99 o 
  -9  -5   3       13.70        1.66     23.91 o 
  -8  -5   3     1804.55     1766.09     82.90 o 
  -7  -5   3      837.33      858.81     26.86 o 
  -6  -5   3       50.59       60.07      9.49 o 
  -5  -5   3     2058.57     2154.39     58.37 o 
  -4  -5   3     1978.61     1910.68     41.34 o 
  -3  -5   3       58.91       58.98      8.15 o 
  -2  -5   3     1530.78     1422.57     32.93 o 
  -1  -5   3     5492.71     5472.00    157.70 o 
   0  -5   3     1221.78     1305.86     30.03 o 
   1  -5   3     6211.69     6524.09    116.44 o 
   2  -5   3    13775.59    15656.28    267.54 o 
   3  -5   3      176.53      232.83     22.55 o 
   4  -5   3     1663.83     1762.16     40.37 o 
   5  -5   3      625.71      628.33     21.96 o 
   6  -5   3       39.88       55.30     17.78 o 
   7  -5   3     1064.90     1034.03     52.21 o 
   8  -5   3      529.40      547.88     36.85 o 
   9  -5   3      258.22      292.00     32.14 o 
  10  -5   3      126.72       99.89     25.67 o 
  11  -5   3      178.76      122.13     47.40 o 
  12  -5   3       30.67       86.42     47.92 o 
 -12  -4   3       47.92       68.00     35.19 o 
 -11  -4   3      496.30      513.97     55.16 o 
 -10  -4   3      237.91      240.22     42.33 o 
  -8  -4   3     1751.59     1769.40     82.28 o 
  -7  -4   3     1308.90     1306.02     33.63 o 
  -6  -4   3       18.26        7.58      6.99 o 
  -5  -4   3     2803.38     2684.54     54.41 o 
  -4  -4   3     1529.03     1384.55     39.51 o 
  -3  -4   3      180.88      140.03     30.32 o 
  -2  -4   3     1645.41     1620.05     56.67 o 
  -1  -4   3     3153.70     2857.91     96.51 o 
   0  -4   3      150.37      158.91     15.58 o 
   1  -4   3     3713.06     3895.26     83.63 o 
   2  -4   3     5895.39     6564.35    116.70 o 
   3  -4   3      338.95      327.89     15.13 o 
   4  -4   3      945.96      974.66     26.44 o 
   5  -4   3      861.87      834.82     24.61 o 
   6  -4   3        1.54      -13.65     13.65 o 
   7  -4   3      114.28      127.22     21.69 o 
   8  -4   3      344.16      351.16     30.49 o 
   9  -4   3      224.63      225.48     28.22 o 
  10  -4   3      125.35      102.46     43.99 o 
  11  -4   3      125.90      168.49     49.16 o 
  12  -4   3        8.93       24.01     40.36 o 
 -12  -3   3       67.98      145.52     40.26 o 
 -11  -3   3      506.83      579.59     55.99 o 
 -10  -3   3      136.60      185.78     39.54 o 
  -9  -3   3       37.09       66.24     29.39 o 
  -8  -3   3     1648.11     1729.76     73.69 o 
  -7  -3   3     1013.33     1032.42     37.15 o 
  -6  -3   3      108.60      101.75      9.51 o 
  -5  -3   3     1676.71     1570.72     35.00 o 
  -4  -3   3     9187.76     8253.45   1203.84 o 
  -3  -3   3     1472.15      977.21    129.01 o 
  -2  -3   3      807.47      677.63     17.42 o 
  -1  -3   3     2495.42     2112.42     40.66 o 
   0  -3   3     1194.78     1122.93     37.67 o 
   1  -3   3     3731.53     3791.19     83.73 o 
   2  -3   3     4334.85     4835.50     86.97 o 
   3  -3   3      729.71      798.77     25.62 o 
   4  -3   3     3330.56     3480.87     66.92 o 
   5  -3   3      361.03      347.81     15.70 o 
   6  -3   3       59.07       71.72     13.98 o 
   7  -3   3       20.19       53.09     30.12 o 
   8  -3   3      585.75      461.49     86.52 o 
   9  -3   3       98.33       72.90     20.80 o 
  10  -3   3       42.36       82.80     40.47 o 
  11  -3   3      393.18      340.09     55.37 o 
  12  -3   3       27.56       75.86     44.30 o 
 -12  -2   3       24.77       50.09     34.67 o 
 -11  -2   3      285.16      263.30     47.09 o 
 -10  -2   3      675.54      734.83     58.79 o 
  -9  -2   3       45.92       46.46     17.75 o 
  -8  -2   3     1551.13     1571.01     51.71 o 
  -7  -2   3      207.29      224.59     24.53 o 
  -6  -2   3      703.04      626.40     22.87 o 
  -5  -2   3     3858.38     3801.20     86.19 o 
  -4  -2   3     3229.37     3069.25     70.06 o 
  -3  -2   3       67.10       61.43      6.12 o 
  -2  -2   3      773.77      552.71     14.49 o 
  -1  -2   3      165.68      170.14      7.91 o 
   0  -2   3     5578.79     5113.33    106.21 o 
   1  -2   3     2342.57     2282.28     48.31 o 
   2  -2   3     3643.42     3865.21     84.76 o 
   3  -2   3       88.46       84.74      8.18 o 
   4  -2   3     5079.64     5296.12    217.55 o 
   5  -2   3      264.24      228.94     13.03 o 
   6  -2   3       48.51       60.11      9.46 o 
   7  -2   3      889.63      866.98     37.60 o 
   8  -2   3      375.44      388.95     35.66 o 
   9  -2   3      246.48      313.60     49.47 o 
  10  -2   3      580.60      725.73     66.03 o 
  11  -2   3      439.09      467.50     60.24 o 
  12  -2   3        1.01       18.53     38.29 o 
 -12  -1   3      138.23      147.28     41.19 o 
 -11  -1   3      945.47      979.92     71.00 o 
 -10  -1   3      304.83      305.73     27.96 o 
  -9  -1   3      321.46      293.27     26.70 o 
  -7  -1   3       44.06       55.91     25.25 o 
  -6  -1   3      257.76      249.39     11.87 o 
  -5  -1   3     2112.53     1907.35     46.67 o 
  -4  -1   3       80.93       86.31      6.82 o 
  -3  -1   3      547.90      586.61     17.15 o 
  -2  -1   3     1746.84     1976.96     46.52 o 
  -1  -1   3     3300.32     3458.77     61.02 o 
   0  -1   3     2719.89     2560.28     86.42 o 
   1  -1   3     5544.70     5502.31     95.70 o 
   2  -1   3     2084.72     1976.13    266.40 o 
   3  -1   3     6681.87     6613.65    116.10 o 
   4  -1   3     2378.95     2409.11     48.43 o 
   5  -1   3      640.54      613.91     20.04 o 
   6  -1   3      106.39       97.16     10.74 o 
   7  -1   3     1315.63     1282.59     44.80 o 
   8  -1   3      503.04      544.41     31.19 o 
   9  -1   3      466.07      470.40     53.92 o 
  10  -1   3      746.42      729.25     65.31 o 
  11  -1   3      246.49      251.29     48.54 o 
  12  -1   3        0.07      108.47     41.19 o 
 -12   0   3      230.49      235.04     48.64 o 
 -11   0   3      328.70      311.43     48.95 o 
 -10   0   3       80.79       46.22     15.49 o 
  -9   0   3      783.47      701.33     35.73 o 
  -8   0   3     2251.04     2172.01     64.90 o 
  -7   0   3      111.48       87.32     15.34 o 
  -6   0   3      596.33      560.76     25.80 o 
  -5   0   3     4477.53     4355.81     79.52 o 
  -4   0   3        2.20       -7.92      8.70 o 
  -3   0   3     2987.08     2699.22     49.71 o 
  -2   0   3     2464.51     2415.39     44.28 o 
  -1   0   3      210.56      142.60      9.59 o 
   0   0   3       72.89       75.64      9.88 o 
   1   0   3    13240.56    12378.86    208.58 o 
   2   0   3     2617.82     2554.52     57.89 o 
   3   0   3     1331.00     1267.62     28.31 o 
   4   0   3     6745.91     6429.77    114.23 o 
   5   0   3     5848.56     6215.11    111.87 o 
   6   0   3      232.12      240.68     14.55 o 
   7   0   3     1002.39      959.53     36.51 o 
   8   0   3      710.97      766.09     58.99 o 
   9   0   3      241.34      346.30     48.54 o 
  10   0   3      697.64      716.83     64.07 o 
  11   0   3      319.85      319.50     49.47 o 
 -12   1   3      178.04      274.99     51.96 o 
 -11   1   3      147.68      126.08     25.13 o 
 -10   1   3       95.62      142.11     47.04 o 
  -9   1   3      369.19      384.29     29.35 o 
  -8   1   3      936.14      852.14     37.41 o 
  -7   1   3       38.74       28.73     12.73 o 
  -6   1   3     1360.83     1294.23     41.83 o 
  -5   1   3     3953.21     3821.10     91.62 o 
  -4   1   3      453.07      549.28     35.93 o 
  -3   1   3       85.98       52.33      6.69 o 
  -2   1   3    10871.67    10847.41    187.28 o 
  -1   1   3     1757.62     1901.93     57.51 o 
   0   1   3     6803.55     7200.61    129.45 o 
   1   1   3     2830.90     2934.21     95.52 o 
   2   1   3     1729.43     1636.57     36.07 o 
   3   1   3     4964.38     5063.11     90.58 o 
   4   1   3    18685.27    19091.84    322.03 o 
   5   1   3     1187.27     1272.07     35.29 o 
   6   1   3     1023.60     1064.27     28.31 o 
   7   1   3      606.92      585.54     41.45 o 
   8   1   3      444.57      530.84     49.47 o 
   9   1   3       78.34      107.12     35.19 o 
  10   1   3      721.33      765.37     65.31 o 
  11   1   3      304.01      417.82     54.54 o 
  12   1   3       26.52      161.46     39.54 o 
 -12   2   3      447.60      409.01     37.42 o 
 -11   2   3       75.35       39.61     22.55 o 
 -10   2   3      104.00       71.13     21.45 o 
  -9   2   3      779.11      814.67     40.05 o 
  -8   2   3     1286.19     1276.81     47.55 o 
  -7   2   3      170.95      163.83     19.52 o 
  -6   2   3      737.83      662.86     29.76 o 
  -5   2   3      606.09      617.60     36.53 o 
  -4   2   3      412.15      413.54     20.78 o 
  -3   2   3      185.59      239.77     11.00 o 
  -2   2   3    44237.98    50410.02    837.25 o 
  -1   2   3      421.62      446.79     13.21 o 
   0   2   3     4201.10     4273.44     74.85 o 
   1   2   3      841.57      848.47     19.25 o 
   2   2   3       45.60       45.76     11.33 o 
   3   2   3     4610.72     4590.55    102.04 o 
   4   2   3     5133.85     5008.65     90.01 o 
   5   2   3     1143.63     1119.24     26.99 o 
   6   2   3     1342.25     1184.74     38.83 o 
   7   2   3      226.05      235.77     27.43 o 
   8   2   3      858.90      827.88     58.99 o 
   9   2   3      340.24      298.18     44.81 o 
  10   2   3      754.10      830.36     64.69 o 
  11   2   3      112.69      132.89     39.54 o 
  12   2   3       90.21      184.43     41.30 o 
 -12   3   3      186.72      230.20     57.34 o 
 -11   3   3      111.51       58.14     23.21 o 
 -10   3   3      318.39      326.68     52.01 o 
  -9   3   3      499.36      444.39     32.42 o 
  -8   3   3     1567.94     1551.52     54.55 o 
  -7   3   3        0.05       -9.71     11.67 o 
  -6   3   3      807.64      766.88     33.26 o 
  -5   3   3     1432.69     1407.69     43.93 o 
  -4   3   3      192.36      234.10     17.23 o 
  -3   3   3     1863.36     1932.25     39.09 o 
  -2   3   3     1476.81     1725.60     35.33 o 
  -1   3   3    15608.14    18841.70    316.67 o 
   0   3   3      764.32      832.47     19.31 o 
   1   3   3      806.89      745.01     17.31 o 
   2   3   3        0.14       -5.56      5.56 o 
   3   3   3     2102.63     2022.25     54.75 o 
   4   3   3     3265.52     3103.13     78.71 o 
   5   3   3      353.06      354.10     21.22 o 
   6   3   3     2223.58     2130.83     59.00 o 
   7   3   3      126.33      105.52     17.81 o 
   9   3   3     1148.63     1106.70     70.48 o 
  10   3   3      839.77      885.01     66.96 o 
  11   3   3      119.04      159.59     40.47 o 
 -12   4   3       97.06       85.73     29.70 o 
 -11   4   3      134.55      113.52     26.97 o 
 -10   4   3       15.64      -18.11     18.21 o 
  -9   4   3      883.51      956.67     56.77 o 
  -8   4   3      388.65      375.81     33.43 o 
  -7   4   3       69.93       77.62     17.47 o 
  -6   4   3      870.72      822.76     35.16 o 
  -5   4   3     1205.10     1240.53     45.38 o 
  -4   4   3      202.03      250.90     13.31 o 
  -3   4   3     1332.20     1549.29     34.14 o 
  -2   4   3     5866.27     6789.21    119.58 o 
  -1   4   3      120.57      153.95      9.39 o 
   0   4   3      784.17      846.98     20.74 o 
   1   4   3     1183.85     1194.16     31.98 o 
   2   4   3       90.11       99.67     12.26 o 
   3   4   3     7405.32     7378.88    160.32 o 
   4   4   3     2865.53     2774.24     69.96 o 
   5   4   3      112.32      107.45     14.60 o 
   6   4   3      979.60      987.48     36.66 o 
   7   4   3     1013.81      970.26     39.06 o 
   8   4   3       98.03      123.06     30.22 o 
  10   4   3      653.70      758.23     62.00 o 
  11   4   3       25.73      110.43     37.78 o 
 -12   5   3      107.17      117.48     29.64 o 
 -11   5   3       89.67       51.54     25.04 o 
 -10   5   3        7.90      -18.32     18.32 o 
  -9   5   3      276.58      298.07     30.87 o 
  -8   5   3      118.01      104.91     22.12 o 
  -7   5   3      151.78      116.37     20.36 o 
  -6   5   3     1864.04     1877.10     57.75 o 
  -5   5   3      722.57      782.21     23.10 o 
  -4   5   3      184.48      202.08     13.99 o 
  -3   5   3     3643.73     4297.69     80.58 o 
  -2   5   3     1811.97     2225.58     45.84 o 
  -1   5   3      502.61      549.77     17.92 o 
   0   5   3     3036.74     3335.01     62.99 o 
   1   5   3     6389.87     6520.44    115.13 o 
   2   5   3       13.26       18.11      9.30 o 
   3   5   3     2578.25     2479.26     63.56 o 
   4   5   3     2842.22     2740.23     70.16 o 
   5   5   3        1.54       -5.65      9.94 o 
   6   5   3     3464.62     3321.22     84.91 o 
   7   5   3     3383.94     3219.22     85.03 o 
   8   5   3       99.94       93.46     28.25 o 
   9   5   3      226.56      242.29     40.47 o 
 -12   6   3      141.85      113.32     69.19 o 
 -11   6   3       75.97       24.46     24.31 o 
 -10   6   3       78.79       56.69     24.81 o 
  -9   6   3      618.39      609.84     39.34 o 
  -8   6   3      653.57      626.56     37.38 o 
  -7   6   3       39.99       51.33     18.43 o 
  -6   6   3      486.29      520.24     30.52 o 
  -5   6   3      189.39      201.04     18.46 o 
  -4   6   3      930.79     1059.80     28.87 o 
  -3   6   3     2064.62     2452.61     51.63 o 
  -2   6   3     5063.70     5822.66    132.95 o 
  -1   6   3      302.34      425.70     17.09 o 
   0   6   3     5276.26     5865.94    106.16 o 
   1   6   3     4126.02     4163.77    108.76 o 
   2   6   3       48.71       47.13     11.21 o 
   3   6   3     2150.68     2006.36     55.51 o 
   4   6   3      564.74      503.16     25.59 o 
   5   6   3     1137.17     1217.20     42.33 o 
   6   6   3     2055.71     2103.11     62.61 o 
   7   6   3      228.81      267.60     24.48 o 
   8   6   3        0.01      -15.13     15.13 o 
   9   6   3      347.59      425.58     48.75 o 
  10   6   3      272.23      213.31     43.68 o 
 -12   7   3      110.39       81.10     32.24 o 
 -11   7   3       28.56      -22.22     22.22 o 
 -10   7   3      108.61       96.50     26.92 o 
  -9   7   3      193.08      220.14     38.92 o 
  -8   7   3      352.66      334.89     38.55 o 
  -7   7   3      277.19      275.60     27.88 o 
  -6   7   3      588.21      614.60     33.90 o 
  -5   7   3      314.07      337.75     35.29 o 
  -4   7   3      574.93      695.89     36.27 o 
  -3   7   3     1254.20     1499.35     36.92 o 
  -2   7   3      305.12      321.14     16.33 o 
  -1   7   3      740.19      855.18     25.05 o 
   0   7   3     3225.51     3525.32     68.88 o 
   1   7   3       75.75       79.01      9.13 o 
   2   7   3        0.53       -8.30      8.30 o 
   3   7   3     2187.79     2098.47     58.99 o 
   4   7   3      225.70      239.99     29.91 o 
   5   7   3      171.69      200.53     21.15 o 
   6   7   3     1054.08     1057.85     42.12 o 
   7   7   3      468.97      441.60     29.67 o 
   8   7   3       32.11       43.75     18.27 o 
   9   7   3      286.63      324.36     44.09 o 
  10   7   3      373.68      355.62     51.02 o 
 -11   8   3        5.19       -5.11     32.71 o 
 -10   8   3       29.90       27.36     24.26 o 
  -9   8   3      126.47      134.04     35.40 o 
  -8   8   3      252.71      189.80     28.27 o 
  -7   8   3      206.21      207.08     29.03 o 
  -6   8   3      132.74      146.13     23.12 o 
  -5   8   3        0.35      -13.75     13.75 o 
  -4   8   3      553.21      611.55     23.60 o 
  -3   8   3     1010.36     1121.03     31.74 o 
  -2   8   3      499.89      496.53     20.40 o 
  -1   8   3       79.99       92.30     11.36 o 
   0   8   3     1106.90     1165.31     30.93 o 
   1   8   3       69.80       65.94      9.39 o 
   2   8   3      385.44      347.54     22.34 o 
   3   8   3     2641.40     2500.06     69.15 o 
   4   8   3      564.08      518.50     29.21 o 
   5   8   3      736.43      698.42     41.19 o 
   6   8   3     1488.43     1563.82     54.05 o 
   7   8   3      139.90      161.76     22.89 o 
   8   8   3      288.17      308.46     28.59 o 
   9   8   3      278.39      298.38     44.50 o 
  10   8   3      295.08      290.00     47.40 o 
 -11   9   3        1.29      -24.73     24.73 o 
 -10   9   3       43.08       35.90     26.12 o 
  -9   9   3      169.33      142.86     49.26 o 
  -8   9   3        9.32      -21.63     21.63 o 
  -7   9   3      856.87      876.57     44.47 o 
  -6   9   3      500.88      481.32     33.86 o 
  -5   9   3       48.11        8.53     21.63 o 
  -4   9   3      968.38     1035.83     32.18 o 
  -3   9   3     1706.76     1741.09     43.28 o 
  -2   9   3      361.32      405.45     20.14 o 
  -1   9   3     1212.09     1287.06     34.55 o 
   0   9   3     2692.71     2940.92     61.80 o 
   1   9   3      387.86      375.68     24.08 o 
   2   9   3      247.34      244.89     21.59 o 
   3   9   3     1685.28     1578.81     77.00 o 
   4   9   3      275.18      278.33     24.42 o 
   5   9   3      734.94      708.19     35.48 o 
   6   9   3     1124.53     1101.81     77.00 o 
   7   9   3      267.19      293.89     59.10 o 
   8   9   3      172.98      166.38     24.77 o 
   9   9   3      499.92      516.56     52.58 o 
 -11  10   3        0.20      -29.91     29.91 o 
 -10  10   3       83.43       68.92     27.67 o 
  -9  10   3      108.89      108.39     28.73 o 
  -8  10   3        3.18      -18.42     18.42 o 
  -7  10   3      694.81      699.90     51.85 o 
  -6  10   3      656.94      663.43     38.44 o 
  -5  10   3       94.09      101.97     21.51 o 
  -4  10   3     1193.27     1288.12     41.13 o 
  -3  10   3      991.39     1081.11    102.62 o 
  -2  10   3      172.46      162.56     15.76 o 
  -1  10   3     1164.64     1189.52     34.53 o 
   0  10   3     1305.74     1267.48     44.97 o 
   1  10   3       79.00       60.92     15.57 o 
   2  10   3      821.81      794.75     35.64 o 
   3  10   3      963.96      910.67     39.12 o 
   4  10   3      141.28      119.06     20.70 o 
   5  10   3      483.27      452.90     30.52 o 
   6  10   3      639.56      637.58     36.28 o 
   7  10   3       82.91       68.04     20.39 o 
   8  10   3      179.83      191.01     26.95 o 
 -10  11   3       67.30       40.70     27.57 o 
  -9  11   3       51.79       11.40     26.11 o 
  -8  11   3        3.18      -18.35     22.30 o 
  -7  11   3      197.77      203.55     73.59 o 
  -6  11   3      209.47      186.13     28.38 o 
  -5  11   3        7.81      -17.41     17.41 o 
  -4  11   3      535.28      560.41     25.72 o 
  -3  11   3      522.88      535.85     37.12 o 
  -2  11   3        7.87       16.43     11.55 o 
  -1  11   3      446.80      449.59     22.30 o 
   0  11   3      957.49      987.39     40.86 o 
   1  11   3      102.49       78.65     17.91 o 
   2  11   3      168.83      193.97     21.98 o 
   3  11   3      575.91      485.87     36.74 o 
   4  11   3       73.25       78.92     20.01 o 
   5  11   3      525.59      502.37     69.76 o 
   6  11   3      217.70      208.73     25.81 o 
   7  11   3      130.22      155.99     25.22 o 
   8  11   3       50.16       43.00     24.48 o 
  -9  12   3       73.26       14.99     40.00 o 
  -8  12   3        0.18      -20.85     20.85 o 
  -7  12   3      335.90      231.28     72.19 o 
  -6  12   3      127.36      115.83     25.51 o 
  -5  12   3       25.28       10.27     18.82 o 
  -4  12   3      350.49      373.29     33.15 o 
  -3  12   3      437.33      452.28     24.29 o 
  -2  12   3        0.48        4.29     12.00 o 
  -1  12   3      368.78      363.75     27.20 o 
   0  12   3      232.54      244.36     24.31 o 
   1  12   3       19.51        5.33     14.57 o 
   2  12   3      117.49      140.37     21.55 o 
   3  12   3      638.26      618.02     35.27 o 
   4  12   3        0.01      -15.02     15.02 o 
   5  12   3      285.90      297.49     28.97 o 
   6  12   3      445.67      471.62     35.77 o 
   7  12   3       75.06      104.61     24.32 o 
  -9  13   3        2.20      -30.01     30.01 o 
  -8  13   3       51.39       33.65     26.33 o 
  -7  13   3      226.88      264.65     33.67 o 
  -6  13   3        8.36       -5.16     20.95 o 
  -5  13   3       38.52       20.57     20.86 o 
  -4  13   3      424.04      430.53     33.51 o 
  -3  13   3      187.60      170.66     19.32 o 
  -2  13   3       68.43       69.43     18.99 o 
  -1  13   3      312.12      326.62     36.85 o 
   0  13   3      154.54      181.47     23.16 o 
   1  13   3       45.05       51.94     17.99 o 
   2  13   3      428.36      449.75     31.09 o 
   3  13   3      429.04      459.51     32.42 o 
   4  13   3       23.31       38.90     19.02 o 
   5  13   3      262.91      276.47     30.06 o 
   6  13   3      188.89      185.41     26.73 o 
  -8  14   3       14.61       16.35     36.43 o 
  -7  14   3       60.70       28.68     38.97 o 
  -6  14   3       20.06      -19.57     20.82 o 
  -5  14   3       37.10       14.39     20.96 o 
  -4  14   3      364.15      322.72     32.61 o 
  -3  14   3      107.59      127.94     37.47 o 
  -2  14   3       12.79       42.37     18.25 o 
  -1  14   3      299.33      359.70     30.27 o 
   0  14   3       53.78       51.09     18.82 o 
   1  14   3       20.71       34.28     42.74 o 
   2  14   3      318.90      310.92     29.58 o 
   3  14   3      135.89      162.29     24.92 o 
   4  14   3       17.01       35.50     19.68 o 
   5  14   3      177.20      225.30     28.25 o 
  -6  15   3        3.05      -19.82     19.82 o 
  -5  15   3       26.76        3.60     21.96 o 
  -4  15   3      134.08      114.26     37.67 o 
  -3  15   3        0.42       -6.35     40.42 o 
  -2  15   3        1.95       19.32     49.89 o 
  -1  15   3      529.92      523.41     35.45 o 
   0  15   3       64.75      110.71     42.33 o 
   1  15   3        4.67       19.91     44.09 o 
   2  15   3      415.50      430.18     33.95 o 
   3  15   3      145.75      148.67     24.59 o 
  -4  16   3       63.00       16.35     33.02 o 
  -3  16   3        7.04       39.20     34.98 o 
  -2  16   3       12.39       30.11     19.45 o 
  -1  16   3      314.10      362.19     32.68 o 
   0  16   3        6.83       16.69     43.62 o 
   1  16   3       81.06       56.73     20.91 o 
  -2 -16   4        2.57       11.58     16.53 o 
  -1 -16   4       14.80       -1.00     15.68 o 
   0 -16   4      117.31      125.27     30.17 o 
   1 -16   4      103.57       66.50     18.45 o 
   2 -16   4        0.30       -9.14     14.51 o 
   3 -16   4      137.36      117.54     21.14 o 
  -4 -15   4       41.35       44.46     18.04 o 
  -3 -15   4      114.53       95.77     26.50 o 
  -2 -15   4      121.30       90.37     20.34 o 
  -1 -15   4        3.93       -4.17     14.41 o 
   0 -15   4      213.32      174.88     20.58 o 
   1 -15   4      187.07      173.15     20.87 o 
   2 -15   4        2.50      -13.13     13.13 o 
   3 -15   4      164.72      164.99     20.88 o 
   4 -15   4       92.16       41.23     44.76 o 
   5 -15   4        2.80      -24.15     24.15 o 
  -5 -14   4       57.77       36.69     18.35 o 
  -4 -14   4       74.57       85.84     19.16 o 
  -3 -14   4      544.65      540.15     33.33 o 
  -2 -14   4      206.13      181.00     22.18 o 
  -1 -14   4       20.62        6.43     13.55 o 
   0 -14   4      337.88      327.27     23.77 o 
   1 -14   4      205.03      187.11     24.08 o 
   2 -14   4      102.99      101.19     17.42 o 
   3 -14   4      188.65      149.54     19.46 o 
   4 -14   4      113.14       74.67     17.06 o 
   5 -14   4        0.23      -22.07     22.07 o 
   6 -14   4      176.24      118.08     30.96 o 
   7 -14   4       78.02       23.15     30.12 o 
  -7 -13   4       70.51      108.73     33.79 o 
  -6 -13   4      473.83      593.15     51.65 o 
  -5 -13   4       17.00       23.89     21.01 o 
  -4 -13   4      138.33      160.15     21.27 o 
  -3 -13   4      306.71      310.22     26.61 o 
  -2 -13   4       70.98       61.26     17.85 o 
  -1 -13   4        8.19      -10.16     10.16 o 
   0 -13   4      391.22      384.89     23.81 o 
   1 -13   4      167.22      163.91     18.16 o 
   2 -13   4      227.85      220.91     20.59 o 
   3 -13   4      184.10      193.31     19.84 o 
   4 -13   4      183.97      191.79     20.02 o 
   5 -13   4       15.32      -21.88     21.88 o 
   6 -13   4       88.32       47.14     50.97 o 
   7 -13   4       37.98        5.03     27.19 o 
   8 -13   4       11.27      -23.50     23.50 o 
  -8 -12   4        1.76       43.47     17.71 o 
  -7 -12   4       91.48      130.82     32.81 o 
  -6 -12   4      313.43      329.40     39.23 o 
  -5 -12   4       64.42       40.78     16.44 o 
  -4 -12   4      417.95      411.10     48.80 o 
  -3 -12   4      420.39      356.22     26.34 o 
  -2 -12   4       56.65       51.56     12.97 o 
  -1 -12   4      606.11      585.49     26.30 o 
   0 -12   4       23.13       14.63     11.41 o 
   1 -12   4       88.85       79.35     14.74 o 
   2 -12   4      233.83      285.77     21.16 o 
   3 -12   4      399.97      397.29     24.24 o 
   4 -12   4      147.68      107.50     16.84 o 
   5 -12   4       19.87      -13.54     21.94 o 
   6 -12   4       74.82       78.15     26.87 o 
   7 -12   4       68.70       21.50     25.58 o 
   8 -12   4       15.04      -23.01     23.01 o 
   9 -12   4      138.40      107.64     45.02 o 
  -8 -11   4        1.75       27.80     16.38 o 
  -7 -11   4      272.08      322.29     41.61 o 
  -6 -11   4      250.87      266.96     24.95 o 
  -5 -11   4        1.42       -7.01     12.59 o 
  -4 -11   4      356.03      323.74     25.48 o 
  -3 -11   4      737.71      743.13     28.03 o 
  -2 -11   4       23.21       13.48     10.35 o 
  -1 -11   4        7.07       -1.75      9.48 o 
   0 -11   4        2.39       -6.49      9.93 o 
   1 -11   4      145.91      148.84     16.32 o 
   2 -11   4       66.96       52.19     16.53 o 
   3 -11   4      737.23      763.87     29.82 o 
   4 -11   4       24.05       14.13     15.89 o 
   5 -11   4      319.94      383.47     34.97 o 
   6 -11   4      441.44      491.74     39.31 o 
   7 -11   4      152.27       87.86     28.35 o 
   8 -11   4       99.79       41.34     27.42 o 
   9 -11   4      142.96      104.96     49.16 o 
  -9 -10   4      175.30      172.22     37.36 o 
  -8 -10   4       45.43       36.02     27.12 o 
  -7 -10   4      308.66      302.81     27.53 o 
  -6 -10   4      350.52      360.67     26.20 o 
  -5 -10   4       24.33       -6.97     11.80 o 
  -4 -10   4     1026.93      990.56     31.83 o 
  -3 -10   4     1352.37     1330.74     41.56 o 
  -2 -10   4      374.45      384.37     20.05 o 
  -1 -10   4     1284.00     1240.12     36.47 o 
   0 -10   4     4119.69     3931.47     81.25 o 
   1 -10   4      242.19      267.22     18.53 o 
   2 -10   4     1009.87      985.39     32.04 o 
   3 -10   4      687.38      683.06     27.36 o 
   4 -10   4       12.94       -9.56      9.56 o 
   5 -10   4      236.14      259.81     19.94 o 
   6 -10   4      313.21      297.96     36.28 o 
   7 -10   4      390.98      341.18     36.01 o 
   8 -10   4      308.82      294.12     35.31 o 
   9 -10   4      233.16      218.33     35.33 o 
  10 -10   4       17.13      -16.50     26.09 o 
 -10  -9   4      447.04      493.27     52.47 o 
  -9  -9   4      258.11      389.26     46.16 o 
  -8  -9   4       34.74       20.91     24.22 o 
  -7  -9   4      381.99      418.47     28.15 o 
  -6  -9   4      773.01      731.15     34.39 o 
  -5  -9   4      191.80      193.17     19.80 o 
  -4  -9   4     1473.53     1382.49     37.62 o 
  -3  -9   4      192.72      212.05     18.42 o 
  -2  -9   4        4.37       -5.25      7.48 o 
  -1  -9   4     1055.60      989.78     29.99 o 
   0  -9   4     1073.56     1032.63     30.86 o 
   1  -9   4      114.62      104.45     12.61 o 
   2  -9   4      672.59      685.44     25.77 o 
   3  -9   4      600.12      626.54     25.37 o 
   4  -9   4       14.78       11.38     10.19 o 
   5  -9   4      280.29      290.94     29.13 o 
   6  -9   4      707.33      727.87     41.77 o 
   7  -9   4       59.44       26.50     23.22 o 
   8  -9   4      394.58      399.64     64.63 o 
   9  -9   4       99.44       65.77     27.76 o 
  10  -9   4        0.66      -23.18     23.18 o 
 -10  -8   4      430.77      434.17     52.37 o 
  -9  -8   4      217.54      284.72     41.40 o 
  -8  -8   4       70.72       67.48     26.91 o 
  -7  -8   4     1072.20     1095.55     42.44 o 
  -6  -8   4      687.19      728.65     32.66 o 
  -5  -8   4      117.51      129.37     13.72 o 
  -4  -8   4     1718.85     1622.51     54.70 o 
  -3  -8   4      108.11      123.72     11.82 o 
  -2  -8   4        1.00        0.50      6.85 o 
  -1  -8   4     1395.86     1334.67     34.60 o 
   0  -8   4     1156.85     1166.91     33.61 o 
   1  -8   4      327.51      353.43     22.71 o 
   2  -8   4      455.30      494.15     20.88 o 
   3  -8   4      363.45      361.67     19.25 o 
   4  -8   4      108.89      138.52     22.34 o 
   5  -8   4      200.71      232.73     17.31 o 
   6  -8   4      949.63     1103.35     48.79 o 
   7  -8   4       12.46        4.75     23.08 o 
   8  -8   4        0.77      -19.94     20.64 o 
   9  -8   4      191.91      215.93     32.43 o 
  10  -8   4       10.07      -30.74     30.74 o 
  11  -8   4       49.96       -4.80     32.50 o 
 -10  -7   4      312.37      384.91     49.37 o 
  -9  -7   4      115.23      142.00     32.71 o 
  -8  -7   4       47.31       51.44     23.91 o 
  -7  -7   4      634.73      747.11     33.54 o 
  -6  -7   4      457.02      518.92     21.73 o 
  -5  -7   4       94.67      100.32     11.51 o 
  -4  -7   4      839.10      801.27     25.08 o 
  -3  -7   4      922.96      870.70     30.99 o 
  -2  -7   4      151.52      152.26     11.72 o 
  -1  -7   4     3125.74     2976.39     60.73 o 
   0  -7   4     1419.68     1428.82     35.21 o 
   1  -7   4       88.77      101.44     10.74 o 
   2  -7   4      566.25      578.26     21.32 o 
   3  -7   4      351.94      373.06     18.31 o 
   4  -7   4      341.90      381.71     19.24 o 
   5  -7   4     1112.23     1176.78     34.41 o 
   6  -7   4      391.01      432.88     33.41 o 
   7  -7   4      194.25      219.49     29.29 o 
   8  -7   4      830.56      889.33     47.59 o 
   9  -7   4      675.48      650.02     44.07 o 
  10  -7   4        4.70      -24.12     24.12 o 
  11  -7   4      120.12       60.50     29.32 o 
 -11  -6   4      114.78      228.52     40.99 o 
 -10  -6   4      181.03      187.33     39.43 o 
  -9  -6   4       81.03       97.39     30.12 o 
  -8  -6   4      828.76      801.80     53.92 o 
  -7  -6   4     1516.90     1466.14     39.06 o 
  -6  -6   4      563.40      558.71     27.72 o 
  -5  -6   4        2.30        1.47      6.92 o 
  -4  -6   4      911.30      830.95     55.63 o 
  -3  -6   4      128.01      115.71     13.29 o 
  -2  -6   4     1396.81     1354.07     39.36 o 
  -1  -6   4     3478.69     3688.99     87.08 o 
   0  -6   4      572.72      507.24     18.07 o 
   1  -6   4      812.55     1099.73     28.94 o 
   2  -6   4     1687.77     1830.43     41.63 o 
   3  -6   4     1921.71     2195.92     48.49 o 
   4  -6   4       64.54       68.01     10.52 o 
   5  -6   4     1587.87     1688.90     42.25 o 
   6  -6   4       94.57       99.22     21.61 o 
   7  -6   4      484.10      521.51     36.69 o 
   8  -6   4      910.63      967.94     47.94 o 
   9  -6   4      395.93      462.40     38.27 o 
  10  -6   4       42.03       28.76     33.07 o 
  11  -6   4      134.41       50.20     46.47 o 
 -11  -5   4       99.37      182.16     38.81 o 
  -9  -5   4       14.78        5.59     23.49 o 
  -8  -5   4     1022.87     1092.94     62.10 o 
  -7  -5   4     1366.86     1456.56     37.67 o 
  -6  -5   4      472.81      500.54     21.40 o 
  -5  -5   4      411.96      417.92     21.73 o 
  -4  -5   4     1753.99     1495.96     58.68 o 
  -3  -5   4      100.16       83.72      8.21 o 
  -2  -5   4     2185.81     1966.10     41.34 o 
  -1  -5   4     5530.23     5367.47    118.20 o 
   0  -5   4      109.44      159.60     10.51 o 
   1  -5   4      432.38      430.74     20.31 o 
   2  -5   4     6181.07     6738.11    159.20 o 
   3  -5   4     1492.82     1632.35     38.16 o 
   4  -5   4      175.46      179.48     13.53 o 
   5  -5   4     1431.87     1531.50     38.62 o 
   6  -5   4       83.80      116.65     20.84 o 
   7  -5   4      405.52      429.94     33.10 o 
   8  -5   4      799.24      872.39     44.63 o 
   9  -5   4      866.61      921.64     47.00 o 
  10  -5   4       52.48       60.73     23.34 o 
  11  -5   4      133.04       99.77     47.61 o 
 -12  -4   4        3.32       94.18     36.53 o 
 -11  -4   4       73.97      105.46     34.98 o 
 -10  -4   4      388.51      472.16     50.40 o 
  -8  -4   4      849.19      827.63     35.78 o 
  -7  -4   4     1713.46     1789.62     42.50 o 
  -6  -4   4      224.26      238.85     13.90 o 
  -4  -4   4     2136.53     1949.56    109.14 o 
  -3  -4   4     1590.83     1536.44     34.01 o 
  -2  -4   4     2294.64     2056.04     41.77 o 
  -1  -4   4     2510.80     2279.04     45.21 o 
   0  -4   4        2.45        3.88      5.14 o 
   1  -4   4        7.20        2.71      5.53 o 
   2  -4   4     1545.35     1532.45     41.70 o 
   3  -4   4      512.29      579.47     20.08 o 
   4  -4   4      371.04      375.97     17.17 o 
   5  -4   4     2279.89     2376.44     51.51 o 
   6  -4   4      237.03      235.16     24.54 o 
   7  -4   4     1444.33     1460.33     53.82 o 
   8  -4   4     1979.31     1992.83     67.17 o 
   9  -4   4      229.00      240.01     49.99 o 
  10  -4   4      153.10      190.02     49.37 o 
  11  -4   4      126.02      129.79     48.23 o 
 -12  -3   4        1.56       47.09     34.78 o 
 -11  -3   4      104.57      199.34     42.02 o 
 -10  -3   4      353.90      458.29     48.95 o 
  -9  -3   4       12.84        6.35     14.69 o 
  -8  -3   4      429.69      398.88     33.64 o 
  -7  -3   4      704.08      723.86     45.23 o 
  -6  -3   4      175.77      172.90     24.53 o 
  -5  -3   4      681.86      657.56     24.84 o 
  -4  -3   4     4903.30     5070.81     92.36 o 
  -3  -3   4      700.01      694.30     18.99 o 
  -2  -3   4      532.74      533.89     15.56 o 
  -1  -3   4       91.96      118.33      8.07 o 
   0  -3   4       60.82       56.39      6.27 o 
   1  -3   4     4151.11     4162.13     76.09 o 
   2  -3   4     5830.28     6172.38    133.34 o 
   3  -3   4      171.37      193.40     12.55 o 
   4  -3   4      248.38      292.11     15.06 o 
   5  -3   4     1929.94     1988.00     44.31 o 
   6  -3   4       68.91       80.63     12.68 o 
   7  -3   4     1602.40     1508.48    123.06 o 
   8  -3   4     2043.06     2145.38     69.07 o 
   9  -3   4      130.87      104.12     42.64 o 
  10  -3   4      130.29      167.67     47.82 o 
  11  -3   4      317.37      280.38     54.65 o 
  12  -3   4       74.42      118.51     50.30 o 
 -12  -2   4        0.20       73.59     36.43 o 
 -11  -2   4      188.48      296.94     46.78 o 
 -10  -2   4      548.27      555.42     33.72 o 
  -9  -2   4        0.07        4.35     11.76 o 
  -8  -2   4      315.11      352.93     40.47 o 
  -7  -2   4      298.24      283.09     21.87 o 
  -6  -2   4      200.18      219.87     14.24 o 
  -5  -2   4     9326.37     9446.21    164.72 o 
  -4  -2   4     7193.44     7154.49    125.76 o 
  -3  -2   4       51.11       45.27     10.14 o 
  -2  -2   4      376.21      414.02     12.61 o 
  -1  -2   4     2771.96     2336.95     43.95 o 
   0  -2   4       22.82       17.89      4.76 o 
   1  -2   4     6065.63     6085.75    106.90 o 
   2  -2   4     5498.59     5355.69     95.85 o 
   3  -2   4      110.55      117.41     14.80 o 
   4  -2   4      852.76      845.43     28.94 o 
   5  -2   4      904.11      813.66     24.52 o 
   6  -2   4       36.36       43.02     10.09 o 
   7  -2   4     1144.57     1183.59     45.80 o 
   8  -2   4     1872.52     1997.21     64.11 o 
   9  -2   4       10.16       35.19     35.81 o 
  10  -2   4      529.15      611.78     63.03 o 
  11  -2   4      376.48      394.64     58.68 o 
  12  -2   4       58.83       83.83     44.19 o 
 -12  -1   4       72.65      113.33     38.29 o 
 -11  -1   4      461.51      584.45     56.72 o 
 -10  -1   4      168.73      125.49     84.61 o 
  -9  -1   4      104.80      122.61     19.50 o 
  -8  -1   4      462.07      419.37     27.25 o 
  -7  -1   4       23.25       25.04     12.07 o 
  -6  -1   4        8.75       15.46      8.19 o 
  -5  -1   4     4792.17     4985.80     90.94 o 
  -4  -1   4     5083.13     4868.22    106.04 o 
  -3  -1   4      258.80      229.50      9.75 o 
  -2  -1   4    11574.82    10499.21    734.95 o 
  -1  -1   4     3556.97     3324.40     73.62 o 
   0  -1   4     6544.16     6374.92    110.15 o 
   1  -1   4     5891.55     5701.62    121.28 o 
   2  -1   4     7532.83     7345.10    127.95 o 
   3  -1   4      669.46      789.41     33.36 o 
   4  -1   4     2904.90     2690.09     53.87 o 
   5  -1   4     1974.39     1913.04     42.31 o 
   6  -1   4        0.21       -3.86      8.29 o 
   7  -1   4     1181.20     1234.56     44.39 o 
   8  -1   4     1180.27     1111.36     71.93 o 
   9  -1   4       19.50       76.69     35.91 o 
  10  -1   4      195.56      185.16     43.68 o 
  11  -1   4      277.18      299.63     53.20 o 
  12  -1   4       96.24      170.67     46.47 o 
 -12   0   4       40.07       92.53     40.16 o 
 -11   0   4      210.99      230.90     27.88 o 
 -10   0   4       37.50       43.02     30.48 o 
  -9   0   4       40.40       35.21     15.72 o 
  -8   0   4      923.49      864.83     37.60 o 
  -7   0   4      176.82      157.52     25.25 o 
  -6   0   4       15.50       11.95      5.23 o 
  -5   0   4     7611.15     7789.19    136.73 o 
  -4   0   4     4967.18     4843.98     86.95 o 
  -3   0   4       82.97       72.16      6.61 o 
  -2   0   4     6966.26     6722.94    144.37 o 
  -1   0   4      305.80      380.55     14.96 o 
   0   0   4     3457.35     3346.27    141.57 o 
   1   0   4     2478.62     2152.95     40.99 o 
   2   0   4     6710.11     6761.91    118.10 o 
   3   0   4      745.56      741.79     22.12 o 
   4   0   4     1168.78     1005.90     26.33 o 
   5   0   4     3089.50     3129.47     64.50 o 
   6   0   4        3.53        6.05      8.39 o 
   7   0   4     1239.02     1186.81     68.00 o 
   8   0   4     1301.74     1296.41     76.90 o 
   9   0   4        4.81       10.97     30.43 o 
  10   0   4      493.69      552.78     57.34 o 
  11   0   4      332.88      284.31     50.61 o 
 -12   1   4       11.40       55.16     39.33 o 
 -11   1   4      352.33      399.66     34.41 o 
 -10   1   4      300.20      290.58     28.78 o 
  -9   1   4       15.74       37.85     16.30 o 
  -8   1   4      922.57      903.91     39.95 o 
  -7   1   4      254.23      207.14     20.47 o 
  -6   1   4      374.32      334.23     22.06 o 
  -5   1   4     3041.45     2846.92     55.10 o 
  -4   1   4     2503.04     2432.09     51.18 o 
  -3   1   4      307.36      282.30     11.47 o 
  -2   1   4     4293.45     4306.77    133.63 o 
  -1   1   4     9506.87     9395.49    199.56 o 
   0   1   4        6.67       13.09      4.89 o 
   1   1   4     2396.87     2278.62     42.78 o 
   2   1   4       12.49       20.18      5.40 o 
   3   1   4     5675.17     6019.34    155.81 o 
   4   1   4     2982.12     2984.46     57.49 o 
   5   1   4     2422.77     2446.38     50.66 o 
   6   1   4       82.98       91.52     16.00 o 
   7   1   4      946.10      973.27     38.32 o 
   8   1   4      923.46      937.79     64.27 o 
   9   1   4       55.47       65.82     33.43 o 
  10   1   4      525.15      595.01     58.89 o 
  11   1   4      262.51      226.56     46.26 o 
 -12   2   4      285.44      283.35     33.66 o 
 -11   2   4      460.12      431.82     36.79 o 
 -10   2   4      257.10      229.97     27.63 o 
  -9   2   4      344.90      382.81     29.55 o 
  -8   2   4      827.52      864.21     38.62 o 
  -7   2   4       87.08      102.31     17.39 o 
  -6   2   4      339.96      356.39     41.14 o 
  -5   2   4     3668.81     3780.53    217.60 o 
  -4   2   4      162.67      147.01     12.02 o 
  -3   2   4     5168.15     5284.51    169.05 o 
  -2   2   4     8613.78     9543.36    279.00 o 
  -1   2   4      967.13     1074.37     23.32 o 
   0   2   4      174.92      151.65      7.54 o 
   1   2   4     1399.53     1332.93     27.41 o 
   2   2   4       14.49        4.55      4.47 o 
   3   2   4      317.87      255.95     16.91 o 
   4   2   4     3063.80     2870.89     55.47 o 
   5   2   4     2120.36     1987.13     54.41 o 
   6   2   4       66.54       61.79     20.91 o 
   7   2   4      639.94      597.42     31.36 o 
   8   2   4      562.82      503.00     49.78 o 
   9   2   4      178.55      152.87     38.29 o 
  10   2   4      280.73      310.39     48.13 o 
  11   2   4      167.23      210.41     46.37 o 
 -12   3   4       35.01       13.30     23.61 o 
 -11   3   4      148.20      115.89     48.07 o 
 -10   3   4       16.70      -10.49     18.09 o 
  -9   3   4      337.05      350.43     36.74 o 
  -8   3   4      288.03      279.48     26.91 o 
  -7   3   4       38.12       30.75     17.39 o 
  -6   3   4      391.78      397.98     25.29 o 
  -5   3   4      278.43      275.71     27.53 o 
  -4   3   4      678.70      754.80     21.18 o 
  -3   3   4     1757.40     1973.91     40.53 o 
  -2   3   4     7652.42     8371.75    145.01 o 
  -1   3   4       12.94        5.03      5.26 o 
   0   3   4      645.61      694.59     17.97 o 
   1   3   4     1579.87     1520.28     31.08 o 
   2   3   4     1752.21     1766.18     46.25 o 
   3   3   4     2779.37     2706.02     66.63 o 
   4   3   4     6444.44     6468.05    200.68 o 
   5   3   4     1101.44     1035.66     36.04 o 
   6   3   4      503.74      481.42     26.42 o 
   7   3   4      145.03      160.75     20.67 o 
   8   3   4      476.71      522.46     49.58 o 
   9   3   4      277.67      298.18     45.54 o 
  10   3   4      552.25      700.06     61.68 o 
  11   3   4      156.26      186.30     43.47 o 
 -12   4   4       10.68       11.32     29.24 o 
 -11   4   4      296.48      285.88     32.93 o 
 -10   4   4       32.34       36.14     20.14 o 
  -9   4   4      418.39      423.13     32.49 o 
  -8   4   4      369.64      369.57     29.44 o 
  -7   4   4      228.87      259.23     31.57 o 
  -6   4   4      455.53      493.60     27.54 o 
  -5   4   4       64.27       70.11      8.88 o 
  -4   4   4     5049.95     5382.44    106.74 o 
  -3   4   4     1523.07     1639.93     36.48 o 
  -2   4   4     1138.83     1343.76     75.93 o 
  -1   4   4       19.61       25.75      6.42 o 
   0   4   4     2207.55     2531.22     50.47 o 
   1   4   4     3875.03     3940.81     71.87 o 
   2   4   4      851.16      816.26     28.34 o 
   3   4   4     2602.31     2568.85     64.62 o 
   4   4   4     4370.43     4280.10    105.67 o 
   5   4   4      175.05      175.60     17.79 o 
   6   4   4      334.37      319.53     24.01 o 
   7   4   4     1060.90     1001.79     39.87 o 
   8   4   4      684.60      685.16     51.75 o 
   9   4   4      268.06      386.05     48.54 o 
  10   4   4      746.06      793.10     65.00 o 
  11   4   4        7.29       17.28     31.46 o 
 -12   5   4       11.91      -21.67     21.67 o 
 -11   5   4      237.37      189.86     31.13 o 
 -10   5   4        0.38      -12.85     18.95 o 
  -9   5   4      275.71      181.02     27.70 o 
  -8   5   4      320.35      311.78     29.40 o 
  -7   5   4       36.09       14.40     15.80 o 
  -6   5   4      943.71     1023.93     40.46 o 
  -5   5   4     1878.66     1981.58     43.80 o 
  -4   5   4       19.98       23.88     10.50 o 
  -3   5   4    18790.34    22161.01    375.42 o 
  -2   5   4      948.94     1054.49     33.62 o 
  -1   5   4     1261.60     1485.93     33.80 o 
   0   5   4     5525.23     6319.50    112.70 o 
   1   5   4     2258.15     2396.77     47.46 o 
   2   5   4      398.69      412.49     21.30 o 
   3   5   4     1838.02     1865.98     51.90 o 
   4   5   4     4590.79     4516.54    106.64 o 
   5   5   4       71.55       75.00     15.58 o 
   6   5   4      136.24      137.49     18.67 o 
   7   5   4     2422.54     2294.72     67.59 o 
   8   5   4      494.65      480.54     45.33 o 
   9   5   4      144.93      124.71     35.50 o 
  10   5   4      368.67      461.19     54.34 o 
  11   5   4       40.07       70.07     33.74 o 
 -12   6   4       56.54       25.44     63.75 o 
 -11   6   4      205.97      162.22     30.86 o 
 -10   6   4       75.94       18.36     22.75 o 
  -9   6   4      589.85      540.69     37.60 o 
  -8   6   4      497.24      474.36     34.10 o 
  -7   6   4        0.29       11.71     16.16 o 
  -6   6   4      632.46      685.21     45.02 o 
  -5   6   4      513.30      517.82     22.74 o 
  -4   6   4       13.29        8.46      9.14 o 
  -3   6   4     1796.58     2182.02     49.35 o 
  -2   6   4     1696.12     1760.57    141.11 o 
  -1   6   4      145.30      182.76     12.48 o 
   0   6   4     2786.41     3128.84     61.33 o 
   1   6   4     4762.48     4857.49     92.19 o 
   2   6   4      912.79      960.73     43.83 o 
   3   6   4     1035.49     1059.69     37.21 o 
   4   6   4      217.27      228.94     19.72 o 
   5   6   4       11.47       20.61     13.46 o 
   6   6   4      260.56      301.57     24.88 o 
   7   6   4     1642.04     1674.44     56.16 o 
   8   6   4       74.89       66.03     19.94 o 
   9   6   4       79.75       84.35     32.50 o 
 -12   7   4       65.45        7.19     26.29 o 
 -11   7   4       60.36       19.48     26.24 o 
 -10   7   4      117.88       46.29     29.96 o 
  -9   7   4      259.97      241.73     30.59 o 
  -8   7   4      414.20      406.75     34.11 o 
  -7   7   4      239.61      263.53     27.07 o 
  -6   7   4     1065.00     1078.33     43.92 o 
  -5   7   4      593.83      645.41     33.23 o 
  -4   7   4        4.74        1.64      9.29 o 
  -3   7   4     1763.32     2108.64     47.57 o 
  -2   7   4      532.91      671.77     22.97 o 
  -1   7   4      286.43      297.66     15.81 o 
   0   7   4     4302.07     4808.17     90.53 o 
   1   7   4     1454.30     1537.56     40.30 o 
   2   7   4      371.71      372.45     22.79 o 
   3   7   4       37.34       60.38     13.73 o 
   4   7   4     2411.20     2258.09     65.36 o 
   5   7   4     3327.21     3143.62     84.19 o 
   6   7   4      500.60      492.17     40.21 o 
   7   7   4      792.58      743.17     62.00 o 
   8   7   4       65.23       42.85     19.12 o 
   9   7   4      128.46      140.96     36.02 o 
  10   7   4      487.97      552.47     56.30 o 
 -11   8   4       33.79      -23.98     23.98 o 
 -10   8   4       17.97      -22.27     22.27 o 
  -9   8   4      127.01       71.70     25.24 o 
  -8   8   4      179.03      210.54     29.28 o 
  -7   8   4      134.10      119.00     23.34 o 
  -6   8   4      461.63      458.77     32.06 o 
  -5   8   4      230.30      246.98     24.88 o 
  -4   8   4       44.57       58.52     12.24 o 
  -3   8   4      514.52      611.75     23.51 o 
  -2   8   4      458.91      502.46     21.33 o 
  -1   8   4        0.72       -7.72      7.72 o 
   0   8   4     3108.84     3416.56     68.88 o 
   1   8   4      198.97      173.31     19.30 o 
   2   8   4       24.27       35.59     13.27 o 
   3   8   4     2006.91     1902.59     57.92 o 
   4   8   4     2207.49     2057.39     62.27 o 
   5   8   4      182.73      190.35     22.28 o 
   6   8   4      635.05      610.16     52.16 o 
   7   8   4      309.95      319.63     31.31 o 
   8   8   4        9.97       -1.10     17.39 o 
   9   8   4      218.02      189.82     39.95 o 
 -11   9   4        8.59      -25.68     25.68 o 
 -10   9   4       22.68      -22.69     22.69 o 
  -9   9   4      126.98      107.74     27.90 o 
  -8   9   4       17.68       10.20     21.07 o 
  -7   9   4       70.53       52.03     22.63 o 
  -6   9   4      384.58      413.72     31.89 o 
  -5   9   4      311.84      392.06     30.26 o 
  -4   9   4        0.59      -10.51     10.51 o 
  -3   9   4      633.65      680.10     34.81 o 
  -2   9   4      738.89      830.86     28.10 o 
  -1   9   4      844.42      969.19     29.55 o 
   0   9   4     1517.06     1694.99     53.16 o 
   1   9   4      459.19      461.71     27.22 o 
   2   9   4       19.47       -5.88     13.08 o 
   3   9   4     1601.81     1561.09     52.95 o 
   4   9   4      185.14      186.59     23.39 o 
   5   9   4       28.26       16.36     15.64 o 
   6   9   4      161.14      162.96     23.75 o 
   7   9   4      285.50      302.48     43.83 o 
   8   9   4       48.33       82.28     21.75 o 
   9   9   4      393.48      465.53     54.44 o 
 -10  10   4       45.39       12.14     65.20 o 
  -9  10   4      109.13      122.12     54.75 o 
  -8  10   4        0.60       -1.06     20.78 o 
  -7  10   4       68.57       20.42     40.62 o 
  -6  10   4      180.65      199.56     44.09 o 
  -5  10   4      138.54      124.80     22.31 o 
  -4  10   4        9.63        9.00     12.29 o 
  -3  10   4      994.00     1141.21     43.81 o 
  -2  10   4       60.54       61.55     13.99 o 
  -1  10   4     1104.03     1250.46     35.76 o 
   0  10   4     1168.68     1318.43     53.09 o 
   1  10   4      461.74      419.09     27.83 o 
   2  10   4      228.19      232.84     23.30 o 
   3  10   4     1115.21     1054.04     43.16 o 
   4  10   4      712.80      686.08     38.29 o 
   5  10   4        2.24       -0.78     15.54 o 
   6  10   4      503.32      517.74     49.32 o 
   7  10   4       78.43      119.61     23.13 o 
   8  10   4       20.85       22.13     21.04 o 
 -10  11   4       42.58       -1.41     25.59 o 
  -9  11   4      128.97       94.39     29.62 o 
  -8  11   4       13.50      -20.48     20.48 o 
  -7  11   4      192.16      195.04     29.83 o 
  -6  11   4      176.52      172.33     26.67 o 
  -5  11   4       48.85       22.87     23.24 o 
  -4  11   4      227.36      262.19     20.34 o 
  -3  11   4      844.07      902.66     31.71 o 
  -2  11   4      188.14      209.49     18.17 o 
  -1  11   4      194.71      201.56     40.16 o 
   0  11   4     1118.15     1100.98     43.72 o 
   1  11   4      143.85      126.39     20.53 o 
   2  11   4      188.65      174.67     22.98 o 
   3  11   4     1045.14      988.69     43.11 o 
   4  11   4      460.91      456.45     32.09 o 
   5  11   4       24.76       17.63     21.22 o 
   6  11   4      196.66      143.18     23.85 o 
   7  11   4      251.17      252.63     29.82 o 
  -9  12   4      140.62       70.05     29.67 o 
  -8  12   4       20.18      -10.76     22.53 o 
  -7  12   4      180.07      158.66     37.26 o 
  -6  12   4       79.07       80.64     24.33 o 
  -5  12   4       63.35       45.67     21.57 o 
  -4  12   4      292.08      323.00     30.00 o 
  -3  12   4      450.80      496.04     26.02 o 
  -2  12   4      157.47      151.25     24.37 o 
  -1  12   4      235.31      283.31     26.39 o 
   0  12   4      570.47      562.04     32.94 o 
   1  12   4        0.99       -3.39     15.25 o 
   2  12   4      234.21      233.53     25.41 o 
   3  12   4      935.34      965.49     43.80 o 
   4  12   4       89.43      109.31     21.88 o 
   5  12   4       46.53       39.77     18.92 o 
   6  12   4      527.53      551.30     37.71 o 
   7  12   4      150.50      185.24     28.21 o 
  -8  13   4        4.30      -21.65     21.65 o 
  -7  13   4       93.94       55.41     25.09 o 
  -6  13   4       20.35       18.18     22.39 o 
  -5  13   4        5.50       -2.06     26.29 o 
  -4  13   4      377.26      373.30     32.43 o 
  -3  13   4      378.07      452.11     31.98 o 
  -2  13   4       35.71       56.74     18.92 o 
  -1  13   4       95.04       77.87     20.18 o 
   0  13   4      173.84      198.05     24.67 o 
   1  13   4        4.88        8.51     16.57 o 
   2  13   4      210.56      182.99     24.58 o 
   3  13   4      800.36      803.42     41.74 o 
   4  13   4        2.64       -1.63     16.78 o 
   5  13   4      112.84      128.00     24.59 o 
   6  13   4      231.54      212.02     29.26 o 
  -7  14   4       58.31       38.81     30.95 o 
  -6  14   4       43.96       12.18     22.80 o 
  -5  14   4        0.01       -4.88     20.19 o 
  -4  14   4      254.38      284.52     46.06 o 
  -3  14   4      142.01      192.95     25.69 o 
  -2  14   4        2.80       15.35     34.26 o 
  -1  14   4       91.14       72.79     20.48 o 
   0  14   4      143.90      158.90     58.94 o 
   1  14   4        5.10       14.99     17.52 o 
   2  14   4      293.40      322.54     30.79 o 
   3  14   4      255.17      254.21     32.91 o 
   4  14   4        0.04       11.60     19.30 o 
  -6  15   4       34.06       -9.07     22.54 o 
  -5  15   4        5.17      -19.43     19.43 o 
  -4  15   4      225.85      161.46     42.85 o 
  -3  15   4       81.66       88.58     50.87 o 
  -2  15   4        6.21        0.71     28.10 o 
  -1  15   4      401.20      404.09     57.80 o 
   0  15   4      200.34      178.81     26.20 o 
   1  15   4        3.64        2.23     17.85 o 
   2  15   4      217.34      193.61     27.28 o 
   3  15   4      173.56      170.81     30.12 o 
  -3  16   4       84.15       89.01     37.36 o 
  -2  16   4        7.14       30.00     27.58 o 
  -1  16   4      254.75      263.16     29.89 o 
   0  16   4       26.37       70.12     27.94 o 
  -1 -16   5       25.21        4.54     17.56 o 
   0 -16   5       91.32       95.23     22.29 o 
   1 -16   5      100.51       69.76     18.73 o 
   2 -16   5        1.81      -24.18     24.18 o 
   3 -16   5       27.70       34.15     39.12 o 
  -4 -15   5        0.03      -14.44     14.44 o 
  -3 -15   5      155.25      155.49     23.30 o 
  -2 -15   5      327.48      308.68     28.80 o 
  -1 -15   5       30.33       21.65     16.32 o 
   0 -15   5      181.92      216.42     36.86 o 
   1 -15   5      161.87      133.15     19.46 o 
   2 -15   5        0.16      -13.19     13.19 o 
   3 -15   5       71.31       34.03     35.65 o 
   4 -15   5       53.44       66.64     32.08 o 
   5 -15   5        2.92      -22.77     22.77 o 
  -5 -14   5       43.60       28.77     18.25 o 
  -4 -14   5       50.78       57.48     18.20 o 
  -3 -14   5      448.03      443.26     47.76 o 
  -2 -14   5      316.26      280.83     27.06 o 
  -1 -14   5        5.51        5.21     11.91 o 
   0 -14   5      130.69      111.57     17.14 o 
   1 -14   5      167.70      157.10     19.41 o 
   2 -14   5       13.41       -2.88     13.24 o 
   3 -14   5      102.24      125.15     19.04 o 
   4 -14   5      141.51       90.64     18.52 o 
   5 -14   5        0.18      -22.56     22.56 o 
   6 -14   5      150.23       89.24     31.53 o 
  -6 -13   5      359.09      401.66     65.93 o 
  -5 -13   5       39.93       37.57     17.34 o 
  -4 -13   5       29.62       18.76     14.96 o 
  -3 -13   5      362.02      338.55     47.82 o 
  -2 -13   5      352.05      319.81     22.19 o 
  -1 -13   5        0.04       -8.65     11.21 o 
   0 -13   5      338.19      351.25     23.39 o 
   1 -13   5      252.04      253.24     21.28 o 
   2 -13   5        1.34       -5.34     12.33 o 
   3 -13   5       41.76       31.47     19.81 o 
   4 -13   5      156.26      139.50     31.35 o 
   5 -13   5        2.06      -20.46     21.16 o 
   6 -13   5      108.42       92.64     30.55 o 
   7 -13   5       61.23       25.07     27.52 o 
  -7 -12   5       48.76       35.04     18.80 o 
  -6 -12   5      249.25      254.76     31.62 o 
  -5 -12   5      106.31      155.84     21.54 o 
  -4 -12   5       80.34       91.38     17.68 o 
  -3 -12   5      616.40      654.31     27.83 o 
  -2 -12   5     1109.52     1094.71     36.12 o 
  -1 -12   5        2.37       -0.31     10.74 o 
   0 -12   5      300.61      284.64     20.98 o 
   1 -12   5      224.94      201.86     19.01 o 
   2 -12   5      187.58      185.91     18.88 o 
   3 -12   5      471.81      484.66     26.08 o 
   4 -12   5      188.71      226.06     20.62 o 
   5 -12   5        2.05      -19.67     19.67 o 
   6 -12   5      295.78      321.72     36.63 o 
   7 -12   5       90.17       43.39     32.08 o 
   8 -12   5        6.37      -32.50     32.50 o 
  -8 -11   5       76.83       64.48     30.12 o 
  -7 -11   5      138.10      146.16     22.35 o 
  -6 -11   5      191.93      200.66     22.54 o 
  -5 -11   5       87.74       84.83     28.88 o 
  -4 -11   5      192.00      203.72     21.78 o 
  -3 -11   5      313.23      350.42     21.03 o 
  -2 -11   5      287.81      282.92     19.47 o 
  -1 -11   5       22.57       -1.06     10.29 o 
   0 -11   5      739.25      710.20     28.15 o 
   1 -11   5      536.63      534.21     25.23 o 
   2 -11   5      103.88      104.56     15.16 o 
   3 -11   5      408.69      409.76     23.51 o 
   4 -11   5        0.77      -10.62     10.62 o 
   5 -11   5      150.31      143.90     27.95 o 
   6 -11   5      624.95      710.56     44.27 o 
   7 -11   5       82.50       50.89     26.77 o 
   8 -11   5       13.69      -20.80     30.79 o 
   9 -11   5      113.66       88.50     51.70 o 
  -9 -10   5      258.84      310.91     45.44 o 
  -8 -10   5       41.74       23.55     26.18 o 
  -7 -10   5       21.64       19.46     14.71 o 
  -6 -10   5      483.60      507.68     29.86 o 
  -5 -10   5      156.11      159.27     19.23 o 
  -4 -10   5      720.42      700.58     26.96 o 
  -3 -10   5     1856.85     1767.56     45.65 o 
  -2 -10   5      241.69      264.99     18.20 o 
  -1 -10   5      511.97      452.36     21.87 o 
   0 -10   5     2186.85     2176.70     52.63 o 
   1 -10   5      150.93      206.45     17.48 o 
   2 -10   5      313.93      323.79     20.67 o 
   3 -10   5      640.81      711.97     28.53 o 
   4 -10   5       26.13        3.66     13.53 o 
   5 -10   5       74.65       61.30     14.03 o 
   6 -10   5      122.08      145.55     28.66 o 
   7 -10   5      100.71       66.58     26.89 o 
   8 -10   5       60.59       -1.87     24.04 o 
   9 -10   5      225.66      204.22     35.26 o 
 -10  -9   5      251.19      296.42     46.88 o 
  -9  -9   5      462.26      539.84     50.51 o 
  -8  -9   5       43.55       41.50     26.08 o 
  -7  -9   5      354.05      409.71     30.01 o 
  -6  -9   5      711.26      784.65     35.29 o 
  -5  -9   5      196.70      191.01     19.73 o 
  -4  -9   5     1070.61     1129.19     33.88 o 
  -3  -9   5      146.49      159.09     19.93 o 
  -2  -9   5       36.79       27.40     10.80 o 
  -1  -9   5      456.88      476.78     21.44 o 
   0  -9   5      488.88      462.43     21.48 o 
   1  -9   5      402.50      385.88     26.87 o 
   2  -9   5      352.63      362.16     20.61 o 
   3  -9   5      895.82      981.50     32.47 o 
   4  -9   5       27.23       34.91     12.26 o 
   5  -9   5      136.35      123.30     15.82 o 
   6  -9   5     1119.63     1254.08     55.27 o 
   7  -9   5      198.37      220.10     36.22 o 
   8  -9   5      103.62       79.50     44.25 o 
   9  -9   5      145.09      104.53     34.15 o 
  10  -9   5        4.69      -25.77     25.77 o 
 -10  -8   5      310.59      289.69     45.85 o 
  -9  -8   5      367.75      403.23     47.09 o 
  -8  -8   5        4.84        8.49     20.91 o 
  -7  -8   5      578.39      613.76     31.69 o 
  -6  -8   5      249.76      238.71     17.28 o 
  -5  -8   5       68.83       82.13     11.97 o 
  -4  -8   5     3191.84     3060.77     79.55 o 
  -3  -8   5      339.02      347.17     17.76 o 
  -2  -8   5      642.22      589.33     22.09 o 
  -1  -8   5      404.86      386.01     19.48 o 
   0  -8   5     2004.73     2007.10     46.93 o 
   1  -8   5      159.13      174.35     15.92 o 
   2  -8   5      775.29      854.17     28.33 o 
   3  -8   5     1368.54     1479.05     39.70 o 
   4  -8   5        2.94       -6.38      9.94 o 
   5  -8   5       25.38       37.14     11.46 o 
   6  -8   5     1132.17     1215.08     52.45 o 
   7  -8   5       83.15       59.73     24.40 o 
   8  -8   5       40.06       45.30     27.27 o 
   9  -8   5      262.13      284.03     35.56 o 
  10  -8   5        7.56      -24.68     24.68 o 
 -10  -7   5      277.09      301.80     46.57 o 
  -9  -7   5      130.50      147.48     32.60 o 
  -8  -7   5        0.32        1.35     19.25 o 
  -7  -7   5      392.54      463.79     26.89 o 
  -6  -7   5      473.85      501.49     21.97 o 
  -5  -7   5        0.22       -8.45      8.45 o 
  -4  -7   5      926.46      818.86     56.35 o 
  -3  -7   5       68.34       76.02     12.33 o 
  -2  -7   5        4.08        2.72      6.41 o 
  -1  -7   5     1642.68     1521.62     45.81 o 
   0  -7   5     2119.47     2124.42     58.06 o 
   1  -7   5        8.85        0.19      7.51 o 
   2  -7   5      511.83      539.55     21.43 o 
   3  -7   5     1105.91     1250.65     34.65 o 
   4  -7   5      299.38      359.87     19.77 o 
   5  -7   5      677.35      767.01     32.81 o 
   6  -7   5     2204.33     2409.14     75.87 o 
   7  -7   5        1.73        4.08     20.29 o 
   8  -7   5      444.15      479.51     38.58 o 
   9  -7   5      341.90      356.95     42.12 o 
  10  -7   5       15.87      -30.32     41.66 o 
  11  -7   5       92.91      178.64     57.86 o 
 -11  -6   5       30.48      114.78     33.22 o 
 -10  -6   5      316.38      303.97     45.44 o 
  -9  -6   5      289.09      318.98     41.30 o 
  -8  -6   5      165.98      164.67     30.84 o 
  -7  -6   5     1331.07     1451.54     39.00 o 
  -6  -6   5      821.43      625.23     40.47 o 
  -5  -6   5        0.18       -1.71      5.04 o 
  -4  -6   5      578.71      555.43     19.88 o 
  -3  -6   5      340.14      326.76     15.46 o 
  -2  -6   5      968.32      923.50     25.61 o 
  -1  -6   5     3724.79     3771.42     73.42 o 
   0  -6   5     1666.54     1594.00     37.21 o 
   1  -6   5      576.19      607.15     25.57 o 
   2  -6   5     3685.88     3946.25     77.41 o 
   3  -6   5     1034.92     1202.71     32.96 o 
   4  -6   5        0.97       -5.19      9.93 o 
   5  -6   5      746.44      822.24     28.61 o 
   6  -6   5      144.66      196.58     26.23 o 
   7  -6   5      130.13      124.38     25.94 o 
   8  -6   5      240.19      279.04     32.69 o 
   9  -6   5      327.20      350.13     35.72 o 
  10  -6   5       26.67      -12.38     22.90 o 
  11  -6   5      116.10       96.98     52.06 o 
 -11  -5   5       49.69       68.00     33.43 o 
 -10  -5   5      321.46      320.22     43.47 o 
  -9  -5   5       52.11       29.08     26.08 o 
  -8  -5   5      587.09      656.80     33.02 o 
  -7  -5   5     1094.72     1106.35     53.29 o 
  -5  -5   5       42.04       35.70      7.49 o 
  -4  -5   5     1459.87     1348.24     33.07 o 
  -3  -5   5      502.00      470.18     18.44 o 
  -2  -5   5     1529.21     1520.20     34.63 o 
  -1  -5   5     8141.09     7876.56    170.63 o 
   0  -5   5     1908.08     1724.70     38.24 o 
   1  -5   5     1106.08     1136.41     28.96 o 
   2  -5   5     3986.00     4337.57    100.44 o 
   3  -5   5     1265.51     1306.37     42.77 o 
   4  -5   5      250.02      247.33     20.09 o 
   5  -5   5     1343.73     1428.35     37.81 o 
   6  -5   5      648.56      701.93     26.71 o 
   7  -5   5      431.66      456.41     43.21 o 
   8  -5   5      158.11      197.29     27.77 o 
   9  -5   5      756.53      764.59     44.72 o 
  10  -5   5        3.42      -22.98     38.19 o 
  11  -5   5      122.41      160.21     54.65 o 
 -12  -4   5       15.72      110.95     36.02 o 
 -11  -4   5       44.07       44.50     30.95 o 
 -10  -4   5      757.03      797.14     59.20 o 
  -9  -4   5       67.23       43.68     21.01 o 
  -8  -4   5      430.46      337.98     56.35 o 
  -7  -4   5     1731.07     1818.25     70.17 o 
  -6  -4   5     1169.82     1210.84     31.64 o 
  -5  -4   5       65.34       65.37      9.04 o 
  -4  -4   5     1856.85     1786.66     39.40 o 
  -3  -4   5      265.54      230.59     12.10 o 
  -2  -4   5     1430.37     1529.66     33.73 o 
  -1  -4   5     1439.17     1234.51     30.22 o 
   0  -4   5     2670.81     2446.94     58.84 o 
   1  -4   5      238.90      317.03     14.53 o 
   2  -4   5     3502.05     3366.22     65.77 o 
   3  -4   5     2557.29     2672.05     94.96 o 
   4  -4   5       79.36       89.35     11.10 o 
   5  -4   5      407.01      471.66     20.81 o 
   6  -4   5     1065.69     1138.89     33.47 o 
   7  -4   5      342.76      343.85     29.90 o 
   9  -4   5      741.01      749.80     43.52 o 
  10  -4   5        0.03       46.88     43.16 o 
  11  -4   5       81.79      116.64     48.44 o 
 -12  -3   5       40.76       83.01     36.64 o 
 -11  -3   5       56.41       69.65     31.98 o 
 -10  -3   5      888.14      870.21     62.10 o 
  -9  -3   5       42.96       58.58     27.22 o 
  -8  -3   5      233.54      236.35     22.95 o 
  -7  -3   5     1492.13     1028.15     52.27 o 
  -6  -3   5      275.37      304.25     14.95 o 
  -5  -3   5      353.54      338.11     14.88 o 
  -4  -3   5     1693.89     1496.96     42.28 o 
  -3  -3   5     1236.96     1203.13     27.95 o 
  -2  -3   5     4088.64     3770.34     69.80 o 
  -1  -3   5     2652.64     2409.06     46.93 o 
   0  -3   5     3392.30     3566.87     66.28 o 
   1  -3   5     2467.26     2494.84     49.64 o 
   2  -3   5     8018.97     8147.77    143.62 o 
   3  -3   5     1310.36     1382.84     39.89 o 
   4  -3   5       43.55       48.26      9.51 o 
   5  -3   5     1085.04     1165.28     38.22 o 
   6  -3   5      191.16      217.00     26.21 o 
   7  -3   5       15.76        4.19     16.41 o 
   8  -3   5      458.04      492.81     34.35 o 
   9  -3   5      276.89      296.31     51.75 o 
  10  -3   5        0.12      -25.05     35.19 o 
  11  -3   5      202.90      258.95     54.13 o 
 -12  -2   5       10.55       81.25     35.40 o 
 -11  -2   5      167.28      202.96     42.43 o 
 -10  -2   5      735.24      646.66    100.60 o 
  -9  -2   5       70.58       87.04     17.75 o 
  -8  -2   5      261.13      267.33     24.03 o 
  -7  -2   5      435.04      406.29     25.21 o 
  -6  -2   5      164.22      189.10     14.20 o 
  -5  -2   5       60.16       59.18      8.24 o 
  -4  -2   5      693.25      592.87     17.91 o 
  -3  -2   5      458.73      415.89     17.06 o 
  -2  -2   5      481.82      416.25     12.96 o 
  -1  -2   5       14.21        8.63      5.04 o 
   0  -2   5       93.50      103.18      7.52 o 
   1  -2   5     3909.44     3808.70     70.45 o 
   2  -2   5     5219.44     5362.39     96.99 o 
   3  -2   5      857.99      732.19    128.03 o 
   4  -2   5      349.30      341.51     16.76 o 
   5  -2   5     1791.79     1780.18     41.65 o 
   6  -2   5       60.06       62.11     11.73 o 
   7  -2   5      513.67      572.07     33.64 o 
   8  -2   5      921.94      963.88     69.24 o 
   9  -2   5       45.83       62.41     36.33 o 
  10  -2   5       65.26      101.63     40.57 o 
  11  -2   5      347.78      323.95     57.34 o 
 -12  -1   5       25.04       92.32     36.22 o 
 -11  -1   5      189.50      201.66     26.88 o 
 -10  -1   5      459.56      486.30     32.88 o 
  -9  -1   5        0.36        4.72     15.94 o 
  -8  -1   5      514.59      518.59     29.43 o 
  -7  -1   5       33.20       22.12     25.98 o 
  -6  -1   5       12.25       17.46      6.80 o 
  -5  -1   5      377.27      332.39     14.71 o 
  -4  -1   5       12.43       -2.62      6.24 o 
  -3  -1   5       10.84       27.97     11.49 o 
  -2  -1   5        4.64        8.55      3.86 o 
  -1  -1   5     1664.33     1383.37    106.45 o 
   0  -1   5       32.94       36.05      5.50 o 
   1  -1   5     7674.61     7535.51    130.93 o 
   2  -1   5    10652.61    10715.73    184.50 o 
   3  -1   5      396.58      387.21     16.34 o 
   4  -1   5      233.06      233.05     13.89 o 
   5  -1   5     2169.42     2075.42     46.20 o 
   6  -1   5      448.13      435.58     20.65 o 
   7  -1   5      494.89      557.34     51.02 o 
   8  -1   5      763.57      826.74     63.34 o 
   9  -1   5      343.98      412.03     52.78 o 
  10  -1   5       42.00      118.92     39.74 o 
  11  -1   5      250.11      321.36     53.72 o 
 -12   0   5        4.51       64.58     36.33 o 
 -11   0   5      216.86      219.21     33.43 o 
 -10   0   5      295.64      285.56     28.33 o 
  -9   0   5       75.94       81.36     18.91 o 
  -8   0   5      760.25      717.64     43.06 o 
  -7   0   5      884.45      842.55     34.59 o 
  -6   0   5        0.21        0.39      5.50 o 
  -5   0   5     8180.10     7715.25    136.05 o 
  -4   0   5     1320.02     1207.67     27.79 o 
  -3   0   5      187.47      178.69     10.05 o 
  -2   0   5     3752.92     3365.71    111.52 o 
  -1   0   5     7144.27     6768.75    191.16 o 
   0   0   5       81.17       92.18      9.45 o 
   1   0   5     6814.41     6578.14    114.88 o 
   2   0   5    16956.49    16481.78    279.27 o 
   3   0   5       36.15       42.42      7.53 o 
   4   0   5      720.67      685.83     21.87 o 
   5   0   5     3373.11     3345.54     66.54 o 
   6   0   5      531.55      502.24     38.63 o 
   7   0   5      645.00      722.34     34.21 o 
   8   0   5     1678.95     1666.42     88.28 o 
   9   0   5      478.94      604.95     58.17 o 
  10   0   5      183.28      243.63     44.71 o 
  11   0   5      203.83      310.49     51.33 o 
 -12   1   5        8.27       -2.61     20.54 o 
 -11   1   5      435.24      548.71     87.15 o 
 -10   1   5      160.41      133.08     26.55 o 
  -9   1   5       73.38       87.81     19.92 o 
  -8   1   5      474.90      488.79     29.92 o 
  -7   1   5      748.56      720.30     34.57 o 
  -6   1   5      148.69      121.41     15.96 o 
  -5   1   5     1798.56     1737.03     37.50 o 
  -4   1   5      962.14      982.72     24.16 o 
  -3   1   5      662.85      708.90     19.43 o 
  -2   1   5     2624.41     2569.61     59.39 o 
  -1   1   5     7676.81     8346.64    175.39 o 
   0   1   5     1151.73     1161.40     37.41 o 
   1   1   5     5836.55     5842.23    114.92 o 
   2   1   5     8721.00     8758.39    151.62 o 
   3   1   5      154.43      191.27     11.57 o 
   4   1   5     2826.83     2675.50     64.35 o 
   5   1   5     3420.98     3534.68     69.33 o 
   6   1   5      541.57      506.07     28.08 o 
   7   1   5      668.22      664.55     33.54 o 
   8   1   5      798.21      867.11     62.20 o 
   9   1   5       89.00       79.49     35.09 o 
  10   1   5      108.93      164.35     40.57 o 
  11   1   5      221.57      220.55     46.37 o 
 -12   2   5      210.94      209.85     41.19 o 
 -11   2   5      362.15      336.39     39.79 o 
 -10   2   5      506.37      465.47     47.76 o 
  -9   2   5        1.13      -10.32     14.94 o 
  -8   2   5      705.30      727.31     36.65 o 
  -7   2   5      879.01      931.13     38.38 o 
  -6   2   5       87.00       94.65     15.56 o 
  -5   2   5     1458.74     1449.17     32.90 o 
  -4   2   5      413.79      407.15     15.29 o 
  -3   2   5      660.25      641.13     18.67 o 
  -2   2   5     2656.18     2839.35     66.07 o 
  -1   2   5     6186.52     6430.66    182.51 o 
   0   2   5      210.71      233.20      9.48 o 
   1   2   5      854.17      778.89     19.25 o 
   2   2   5     1362.59     1253.61     35.97 o 
   3   2   5      860.03      942.05     23.69 o 
   4   2   5     1412.81     1276.83     29.86 o 
   5   2   5     1993.05     1890.13     53.40 o 
   6   2   5      402.49      406.13     36.02 o 
   7   2   5      715.50      687.41     34.63 o 
   8   2   5      748.01      807.59     60.86 o 
   9   2   5       41.02       51.54     30.64 o 
  10   2   5      194.91      295.38     46.88 o 
  11   2   5      335.42      401.05     55.99 o 
 -12   3   5        4.82       10.54     21.33 o 
 -11   3   5       80.34       78.52     24.95 o 
 -10   3   5      148.65       83.50     40.31 o 
  -9   3   5      156.54      195.58     53.87 o 
  -8   3   5     1089.72     1059.96     43.81 o 
  -7   3   5      557.20      550.48     39.38 o 
  -6   3   5        9.98        9.31     11.67 o 
  -5   3   5      252.94      230.67     12.93 o 
  -4   3   5      372.43      382.89     15.84 o 
  -3   3   5      442.26      562.32     20.20 o 
  -2   3   5     7150.85     7551.73    235.41 o 
  -1   3   5     2565.55     2709.49     51.75 o 
   0   3   5        1.60       -0.28      4.39 o 
   1   3   5     2098.66     2140.12     42.19 o 
   2   3   5     3831.09     3940.12     72.39 o 
   3   3   5      828.40      834.82     29.70 o 
   4   3   5     4356.47     4150.53    133.56 o 
   5   3   5     1012.67      944.89     35.27 o 
   6   3   5        7.56        0.51     12.73 o 
   7   3   5      543.15      579.90     43.78 o 
   8   3   5      802.80      840.20     61.48 o 
   9   3   5        1.61       -4.45     27.12 o 
  10   3   5      413.98      473.40     52.58 o 
  11   3   5      346.89      394.43     55.47 o 
 -12   4   5        1.23      -12.22     21.94 o 
 -11   4   5      317.91      328.28     35.60 o 
 -10   4   5       28.66       41.23     21.35 o 
  -9   4   5      174.82      193.84     51.02 o 
  -8   4   5      723.75      714.93     65.41 o 
  -7   4   5      152.86      172.10     22.12 o 
  -6   4   5      222.23      270.39     23.03 o 
  -5   4   5     1546.33     1613.87     37.09 o 
  -4   4   5     6317.52     7007.00    125.55 o 
  -3   4   5     3415.34     3843.52     85.44 o 
  -2   4   5      747.10      866.73     28.28 o 
  -1   4   5     1153.50     1226.54     32.69 o 
   0   4   5      189.92      163.45      9.90 o 
   1   4   5     4287.38     4252.14     80.25 o 
   2   4   5     2130.12     1931.53     51.37 o 
   3   4   5      487.54      515.33     24.09 o 
   4   4   5     2758.38     2674.64     69.45 o 
   5   4   5      244.91      266.24     20.83 o 
   6   4   5       22.45       22.24     14.12 o 
   7   4   5     1340.01     1242.02     46.13 o 
   9   4   5        1.92       18.63     28.36 o 
  10   4   5      457.36      487.68     53.82 o 
 -12   5   5        2.66      -19.84     24.84 o 
 -11   5   5      242.30      229.40     32.60 o 
 -10   5   5        1.77      -18.88     18.88 o 
  -9   5   5      394.64      354.19     40.83 o 
  -8   5   5      674.80      608.13     36.20 o 
  -7   5   5      101.19       90.23     20.11 o 
  -6   5   5      774.75      797.12     35.74 o 
  -5   5   5     1159.57     1197.89     31.53 o 
  -4   5   5      610.31      617.82     22.06 o 
  -3   5   5     9927.53    11418.07    198.93 o 
  -2   5   5     2933.52     3200.27     99.53 o 
  -1   5   5     6373.93     7286.49    129.53 o 
   0   5   5      311.55      316.49     13.45 o 
   1   5   5     4414.08     4717.37    107.95 o 
   2   5   5     1455.80     1443.68     55.68 o 
   3   5   5       91.34       95.25     17.13 o 
   4   5   5     3382.96     3349.36     84.53 o 
   5   5   5        3.72       -4.68     13.45 o 
   6   5   5       28.44       12.10     21.89 o 
   7   5   5     2620.81     2585.11     74.44 o 
   8   5   5      514.89      533.64     47.51 o 
  10   5   5      215.68      284.21     46.06 o 
 -12   6   5       33.57       -9.30     48.70 o 
 -11   6   5      300.55      277.81     34.45 o 
 -10   6   5       12.81      -19.51     19.51 o 
  -9   6   5      473.82      481.26     36.50 o 
  -8   6   5      579.18      576.84     36.15 o 
  -7   6   5       58.22       61.34     19.61 o 
  -6   6   5      262.06      310.57     26.25 o 
  -5   6   5      432.74      485.77     21.52 o 
  -4   6   5      435.67      466.47     20.56 o 
  -3   6   5      228.87      281.06     16.46 o 
  -2   6   5      151.96      185.96     13.33 o 
  -1   6   5      726.12      812.45     24.16 o 
   0   6   5      812.49      860.89     23.85 o 
   1   6   5     5506.89     5899.79    201.50 o 
   2   6   5     1099.39     1093.25     37.69 o 
   3   6   5      431.90      454.40     31.31 o 
   4   6   5      742.10      790.74     33.89 o 
   5   6   5       61.76       69.57     19.25 o 
   6   6   5      213.36      229.48     29.60 o 
   7   6   5     1761.81     1746.16     58.76 o 
   8   6   5      337.26      296.94     37.26 o 
   9   6   5       33.15       36.64     30.74 o 
 -11   7   5       47.70        2.76     25.52 o 
 -10   7   5       28.85      -16.82     21.25 o 
  -9   7   5      167.54      139.23     27.50 o 
  -8   7   5      427.27      435.14     34.98 o 
  -7   7   5       17.44      -17.77     24.12 o 
  -6   7   5      467.90      562.94     33.44 o 
  -5   7   5     1564.30     1752.92     57.19 o 
  -4   7   5      346.50      398.41     20.49 o 
  -3   7   5     1197.44     1432.32     36.73 o 
  -2   7   5     1160.94     1348.58     34.95 o 
  -1   7   5      167.26      206.16     14.40 o 
   0   7   5      948.22     1014.93     45.97 o 
   1   7   5     2212.67     2255.81    100.03 o 
   2   7   5      545.83      579.18     28.41 o 
   3   7   5     1023.25      996.59     40.78 o 
   4   7   5     1254.69     1340.31     46.66 o 
   5   7   5      118.96      120.12     19.55 o 
   6   7   5      185.28      215.23     24.52 o 
   7   7   5      445.28      438.88     31.44 o 
   8   7   5      113.21      111.29     23.07 o 
   9   7   5      133.31       95.94     34.88 o 
 -11   8   5       88.75       28.78     28.29 o 
 -10   8   5        4.34      -25.51     25.51 o 
  -9   8   5      138.53      136.03     28.30 o 
  -8   8   5       93.49       90.18     34.36 o 
  -7   8   5      220.96      230.70     28.09 o 
  -6   8   5      954.76     1015.32     44.64 o 
  -5   8   5      923.98     1044.09     43.34 o 
  -4   8   5      784.24      808.14     28.11 o 
  -3   8   5      391.16      433.40     20.52 o 
  -2   8   5      818.09      924.87     29.04 o 
  -1   8   5       35.83       37.52     10.51 o 
   0   8   5     1123.50     1319.20     44.28 o 
   1   8   5     1891.75     2179.19     62.85 o 
   2   8   5      158.20      147.37     25.98 o 
   3   8   5     1953.18     1913.70     86.27 o 
   4   8   5     1087.11     1094.69     42.56 o 
   5   8   5       90.90       75.28     18.97 o 
   6   8   5      764.93      721.77     44.87 o 
   7   8   5      634.36      641.56     36.77 o 
   8   8   5       11.15       -1.04     18.94 o 
   9   8   5       21.72      -25.98     25.98 o 
 -11   9   5       32.72        2.37     26.54 o 
 -10   9   5        0.31      -37.86     46.83 o 
  -9   9   5      418.75      413.47     53.09 o 
  -8   9   5       76.72       22.49     23.39 o 
  -7   9   5      277.28      255.24     30.74 o 
  -6   9   5     1411.25     1514.94     56.45 o 
  -5   9   5      774.26      857.10     39.78 o 
  -4   9   5       11.09       10.38     15.35 o 
  -3   9   5     1484.44     1577.18     51.83 o 
  -2   9   5      784.92      970.38     30.89 o 
  -1   9   5      240.50      289.41     18.11 o 
   0   9   5     1010.79     1087.91     41.49 o 
   1   9   5      946.32     1089.28     42.00 o 
   2   9   5        2.84       -6.11     13.37 o 
   3   9   5      104.49       96.06     18.83 o 
   4   9   5      591.69      523.87     31.24 o 
   5   9   5       68.24       70.48     19.39 o 
   6   9   5      219.66      262.05     27.63 o 
   7   9   5      275.18      261.12     28.47 o 
   8   9   5       55.84       59.81     43.78 o 
 -10  10   5        0.18      -22.99     22.99 o 
  -9  10   5      208.91      141.38     61.58 o 
  -8  10   5       21.04      -17.40     21.86 o 
  -7  10   5      175.46      168.37     27.74 o 
  -6  10   5     1202.67     1155.89     89.37 o 
  -5  10   5      247.52      247.25     27.02 o 
  -4  10   5       26.35       23.68     12.66 o 
  -3  10   5       80.01       94.94     13.22 o 
  -2  10   5      202.86      277.53     19.59 o 
  -1  10   5      255.11      327.78     25.94 o 
   0  10   5      728.18      841.05     37.92 o 
   1  10   5      957.57     1078.64     43.21 o 
   2  10   5       26.96       29.03     16.33 o 
   3  10   5      627.79      603.42     34.11 o 
   4  10   5      953.08      911.88     42.10 o 
   5  10   5        0.01      -12.40     15.47 o 
   6  10   5      389.89      411.11     32.03 o 
   7  10   5      184.01      242.08     29.30 o 
   8  10   5       13.82        9.88     19.86 o 
 -10  11   5        6.27      -23.90     23.90 o 
  -9  11   5      187.89      157.92     32.71 o 
  -8  11   5       64.67       25.07     24.33 o 
  -7  11   5       74.42       46.51     67.74 o 
  -6  11   5      489.96      506.84     35.48 o 
  -5  11   5      258.06      282.30     28.72 o 
  -4  11   5       11.48        1.63     12.69 o 
  -3  11   5      380.41      443.94     24.06 o 
  -2  11   5      585.34      686.06     42.38 o 
  -1  11   5        7.62      -13.85     14.85 o 
   0  11   5       52.15       78.53     19.19 o 
   1  11   5      337.58      369.38     28.49 o 
   2  11   5        8.69        4.17     15.47 o 
   3  11   5     1018.92     1098.38     46.71 o 
   4  11   5      456.77      470.55     32.79 o 
   5  11   5        9.27        1.60     17.18 o 
   6  11   5      216.40      179.04     26.60 o 
   7  11   5      169.90      183.26     45.02 o 
  -9  12   5      136.91       98.35     30.77 o 
  -8  12   5       14.44      -17.13     22.93 o 
  -7  12   5      117.91      110.04     34.00 o 
  -6  12   5      140.18       76.52     24.59 o 
  -5  12   5      149.17      134.82     25.16 o 
  -4  12   5      181.56      179.72     25.48 o 
  -3  12   5      646.49      713.91     30.21 o 
  -2  12   5      192.44      210.46     25.39 o 
  -1  12   5        5.85       37.74     51.70 o 
   0  12   5      217.61      281.00     27.15 o 
   1  12   5      110.37      121.61     22.12 o 
   2  12   5       82.79       85.31     20.46 o 
   3  12   5      767.10      722.75     39.55 o 
   4  12   5      188.75      168.52     25.50 o 
   5  12   5       13.39        4.84     18.28 o 
   6  12   5      244.92      268.44     30.50 o 
  -8  13   5        0.08      -23.43     23.43 o 
  -7  13   5       61.69       22.58     24.12 o 
  -6  13   5       73.27       29.60     25.51 o 
  -5  13   5       44.27        4.87     25.87 o 
  -4  13   5      244.16      294.02     30.38 o 
  -3  13   5      350.87      397.77     41.30 o 
  -2  13   5      169.55      145.32     23.60 o 
  -1  13   5       13.47        4.70     17.41 o 
   0  13   5      119.94      146.92     31.77 o 
   1  13   5        1.37        1.82     16.54 o 
   2  13   5      124.05      154.97     56.61 o 
   3  13   5      562.39      542.83     36.41 o 
   4  13   5       15.49       18.78     19.63 o 
   5  13   5        0.69       14.09     22.87 o 
  -7  14   5        4.13      -21.86     21.86 o 
  -6  14   5       68.76       17.65     23.06 o 
  -5  14   5       13.80      -19.75     19.75 o 
  -4  14   5      126.50       80.52     34.15 o 
  -3  14   5      205.32      233.76     27.44 o 
  -2  14   5       37.00       33.45     23.08 o 
  -1  14   5       55.82       51.05     20.36 o 
   0  14   5      118.29      120.56     33.90 o 
   1  14   5       33.16       58.28     20.91 o 
   2  14   5      163.13      171.84     26.64 o 
   3  14   5      305.43      390.10     34.68 o 
   4  14   5       64.98       65.14     40.88 o 
  -5  15   5        0.20      -19.25     30.95 o 
  -4  15   5      130.96       98.63     35.60 o 
  -3  15   5       79.94      110.01     23.96 o 
  -2  15   5        4.79        9.89     19.12 o 
  -1  15   5      110.98      130.11     28.20 o 
   0  15   5      159.60      170.84     26.22 o 
   1  15   5       39.68       14.28     20.53 o 
   2  15   5      127.24      165.46     31.57 o 
  -2  16   5        0.02       33.74     28.46 o 
  -1  16   5       86.37      129.17     36.74 o 
  -3 -15   6       94.71      122.10     21.72 o 
  -2 -15   6      246.63      261.30     30.22 o 
  -1 -15   6       49.58       21.99     19.60 o 
   0 -15   6       99.33      122.67     19.56 o 
   1 -15   6      103.14       75.40     17.56 o 
   2 -15   6       45.46       31.04     16.56 o 
   3 -15   6       48.28       22.26     20.71 o 
   4 -15   6      175.14      133.06     32.29 o 
  -5 -14   6      117.31      105.93     21.58 o 
  -4 -14   6       28.14       37.54     17.95 o 
  -3 -14   6      230.61      247.23     32.50 o 
  -2 -14   6      212.60      191.90     23.90 o 
  -1 -14   6       26.34       19.45     13.38 o 
   0 -14   6       99.48       84.95     16.62 o 
   1 -14   6      232.46      223.79     21.69 o 
   2 -14   6       30.49       22.76     13.79 o 
   3 -14   6       64.11       42.63     16.17 o 
   4 -14   6      176.26      186.65     21.94 o 
   5 -14   6       43.77       28.89     25.95 o 
   6 -14   6       45.08       13.19     28.45 o 
  -6 -13   6      169.07      186.61     43.83 o 
  -5 -13   6       71.95       98.98     36.53 o 
  -4 -13   6        1.84       23.86     14.93 o 
  -3 -13   6       83.18       46.35     16.34 o 
  -2 -13   6      161.38      176.30     18.35 o 
  -1 -13   6       28.25       43.37     13.70 o 
   0 -13   6      171.48      165.42     18.80 o 
   1 -13   6      192.27      203.29     20.34 o 
   2 -13   6        2.85       -9.33     11.95 o 
   3 -13   6       52.92       52.33     14.75 o 
   4 -13   6      183.08      154.33     19.69 o 
   5 -13   6       29.30      -22.73     22.73 o 
   6 -13   6       63.69       63.24     27.92 o 
   7 -13   6       86.77       36.97     28.39 o 
  -7 -12   6        3.19       20.84     17.74 o 
  -6 -12   6      194.34      285.25     27.12 o 
  -5 -12   6      137.40      117.20     19.21 o 
  -4 -12   6        8.76       16.79     13.85 o 
  -3 -12   6      194.45      197.80     18.19 o 
  -2 -12   6      141.23      126.53     16.21 o 
  -1 -12   6        5.83        3.97     12.11 o 
   0 -12   6      227.08      214.71     19.35 o 
   1 -12   6      125.13      145.84     17.23 o 
   2 -12   6        0.11      -11.14     11.14 o 
   3 -12   6      176.25      206.16     20.18 o 
   4 -12   6      481.12      487.05     27.70 o 
   5 -12   6       17.69      -18.05     21.93 o 
   6 -12   6      199.29      183.46     40.93 o 
   7 -12   6      124.64      105.91     31.65 o 
   8 -12   6        9.98      -22.56     22.56 o 
  -8 -11   6      245.45      316.08     30.84 o 
  -7 -11   6       80.96      103.59     20.14 o 
  -6 -11   6      300.99      353.24     27.98 o 
  -5 -11   6      159.74      160.78     23.70 o 
  -4 -11   6      143.37      151.79     16.94 o 
  -3 -11   6      434.69      422.07     22.67 o 
  -2 -11   6      293.78      290.71     19.94 o 
  -1 -11   6      129.00      130.49     19.76 o 
   0 -11   6      846.48      844.02     31.30 o 
   1 -11   6      248.24      264.24     20.51 o 
   2 -11   6       46.88       32.95     12.66 o 
   3 -11   6      409.30      477.88     26.07 o 
   4 -11   6      272.38      308.50     22.86 o 
   5 -11   6        1.90      -12.54     23.65 o 
   6 -11   6      381.68      330.60     36.27 o 
   7 -11   6      123.44       67.81     29.20 o 
   8 -11   6        3.17      -23.99     23.99 o 
  -8 -10   6      114.93      116.02     32.81 o 
  -7 -10   6       43.52       67.58     17.46 o 
  -6 -10   6      377.30      344.92     25.57 o 
  -5 -10   6      149.94      151.24     16.02 o 
  -4 -10   6       48.75       18.48     11.15 o 
  -3 -10   6     1685.00     1675.27     44.65 o 
  -2 -10   6      235.05      275.90     18.56 o 
  -1 -10   6      360.35      367.88     20.86 o 
   0 -10   6     1442.46     1469.14     44.01 o 
   1 -10   6      646.65      667.39     27.28 o 
   2 -10   6        0.44      -10.30     10.30 o 
   3 -10   6      573.80      622.63     27.38 o 
   4 -10   6      292.84      358.12     23.11 o 
   5 -10   6       30.80       22.12     12.86 o 
   6 -10   6      441.19      472.51     38.83 o 
   7 -10   6      329.98      306.21     36.59 o 
   8 -10   6        0.23      -23.50     23.50 o 
   9 -10   6       91.92       25.36     31.31 o 
  -9  -9   6      365.87      380.98     46.99 o 
  -8  -9   6      107.87      168.81     32.60 o 
  -7  -9   6       52.93       50.48     28.05 o 
  -6  -9   6      531.49      613.30     42.05 o 
  -5  -9   6      266.00      142.93     22.36 o 
  -3  -9   6       65.43       44.69     13.55 o 
  -2  -9   6       47.69       19.24     17.08 o 
  -1  -9   6        4.67       -5.84      5.84 o 
   0  -9   6      682.73      587.75     37.13 o 
   1  -9   6      707.40      713.43     26.98 o 
   2  -9   6      104.29      110.19     14.29 o 
   3  -9   6      834.99      930.77     32.43 o 
   4  -9   6      496.76      560.96     26.12 o 
   5  -9   6       38.93       34.59     20.02 o 
   6  -9   6      705.42      765.52     45.38 o 
   7  -9   6      351.17      371.40     37.02 o 
   8  -9   6        8.55      -14.60     22.83 o 
   9  -9   6      115.47      104.86     58.48 o 
  10  -9   6       97.55      110.64     42.43 o 
  -9  -8   6      208.77      233.18     39.23 o 
  -8  -8   6      145.93      214.34     34.26 o 
  -7  -8   6        0.75        6.15     11.70 o 
  -6  -8   6      640.28      696.50     43.99 o 
  -5  -8   6      461.11      409.18     27.21 o 
  -4  -8   6     1179.04     1180.93     37.62 o 
  -3  -8   6      821.23      767.13     31.47 o 
  -2  -8   6     4072.47     3852.22     78.47 o 
  -1  -8   6        0.82       -7.21      7.21 o 
   0  -8   6     2086.68     2039.20     47.96 o 
   1  -8   6      138.72      146.61     16.84 o 
   2  -8   6      757.02      778.22     27.56 o 
   3  -8   6     1208.78     1362.35     38.76 o 
   4  -8   6       10.68       23.32     11.57 o 
   5  -8   6       48.64       43.18     12.85 o 
   6  -8   6      992.56     1073.87     49.89 o 
   7  -8   6      118.37      115.59     27.19 o 
   8  -8   6       11.12      -35.68     44.71 o 
   9  -8   6       83.65       63.96     27.37 o 
  10  -8   6      108.04       71.97     36.74 o 
  -9  -7   6      144.08      219.73     37.36 o 
  -8  -7   6      182.46      154.94     28.05 o 
  -7  -7   6       58.80       42.87     16.74 o 
  -6  -7   6      794.74      824.54     51.80 o 
  -5  -7   6        0.55       -8.33      8.33 o 
  -4  -7   6      544.72      519.99     26.69 o 
  -3  -7   6      773.93      802.75     25.84 o 
  -2  -7   6       86.26       92.56     12.36 o 
  -1  -7   6      900.27      834.59     25.88 o 
   0  -7   6     1769.45     1880.17     49.33 o 
   1  -7   6       88.32       85.52     11.33 o 
   2  -7   6      523.64      559.36     38.40 o 
   3  -7   6     1187.08     1268.39     36.13 o 
   4  -7   6      158.06      166.00     15.82 o 
   5  -7   6      135.32      196.22     17.43 o 
   6  -7   6     2325.14     2363.80     75.98 o 
   7  -7   6       23.69        7.18     26.75 o 
   8  -7   6      158.93      178.17     30.52 o 
   9  -7   6      214.68      244.33     33.69 o 
  10  -7   6      135.14       35.50     28.04 o 
  -9  -6   6      386.04      405.71     42.74 o 
  -8  -6   6        0.70        7.42     10.59 o 
  -7  -6   6      392.32      396.23     32.50 o 
  -6  -6   6     1173.93     1166.02     42.39 o 
  -5  -6   6       32.88       25.11      9.74 o 
  -4  -6   6      916.08      932.69     27.65 o 
  -3  -6   6     1582.65     1565.03     37.81 o 
  -2  -6   6        0.31        0.08      6.21 o 
  -1  -6   6      193.12      192.56     19.77 o 
   0  -6   6     1809.56     1941.21     43.85 o 
   1  -6   6       68.10       76.48     10.30 o 
   2  -6   6     1021.73     1087.34     30.96 o 
   3  -6   6     1758.57     1906.70     54.70 o 
   4  -6   6      447.63      510.84     23.40 o 
   5  -6   6      293.57      355.26     41.34 o 
   6  -6   6      115.15      187.16     45.95 o 
   7  -6   6      134.98      129.58     33.84 o 
   8  -6   6      109.45       48.81     24.44 o 
   9  -6   6      357.63      374.27     48.64 o 
  10  -6   6      103.12      116.54     51.13 o 
 -10  -5   6      202.26      248.60     40.16 o 
  -8  -5   6      195.40      207.51     30.32 o 
  -7  -5   6      618.04      689.76     25.52 o 
  -6  -5   6      993.38     1030.81     30.21 o 
  -5  -5   6        2.69       -2.54      7.34 o 
  -4  -5   6     1519.88     1458.22     35.56 o 
  -3  -5   6     1181.08     1185.90     30.22 o 
  -2  -5   6      117.46      110.10      9.82 o 
  -1  -5   6     1672.70     1548.47     35.63 o 
   0  -5   6     1249.84     1214.64     30.49 o 
   1  -5   6      547.27      592.05     21.02 o 
   2  -5   6     1499.59     1435.14     35.72 o 
   3  -5   6     3027.11     3348.18     82.61 o 
   4  -5   6        3.98       -1.22      8.94 o 
   5  -5   6     1971.92     2115.45     50.72 o 
   6  -5   6     2907.95     3168.11     69.17 o 
   7  -5   6      882.56      902.41     45.03 o 
   8  -5   6      367.04      404.52     35.06 o 
   9  -5   6      372.33      390.29     58.68 o 
  10  -5   6       36.33       75.04     46.37 o 
  11  -5   6       50.57      -18.84     47.40 o 
 -10  -4   6      522.92      616.95     53.30 o 
  -9  -4   6      238.74      196.89     71.93 o 
  -8  -4   6       31.82       16.46     19.46 o 
  -7  -4   6      606.02      647.67     39.87 o 
  -6  -4   6      881.22      920.71     27.52 o 
  -5  -4   6       21.33       20.48      7.50 o 
  -4  -4   6     2590.61     2632.95     54.36 o 
  -3  -4   6     2146.75     2157.62     45.49 o 
  -2  -4   6      296.96      299.48     13.14 o 
  -1  -4   6      218.81      156.99     10.78 o 
   0  -4   6     2339.95     2180.33     54.19 o 
   1  -4   6      234.67      285.61     14.51 o 
   2  -4   6     1598.51     1652.29     38.69 o 
   3  -4   6     2430.92     2544.63     54.47 o 
   4  -4   6        0.05       -8.47      8.47 o 
   5  -4   6     3515.71     3760.95     76.78 o 
   6  -4   6     2632.77     2868.71     63.46 o 
   7  -4   6       15.35       47.09     34.26 o 
   8  -4   6      574.98      584.31     99.10 o 
   9  -4   6      256.30      339.99     55.47 o 
  10  -4   6       19.92       19.04     41.30 o 
  11  -4   6       40.94       67.38     47.71 o 
 -10  -3   6      492.90      508.07     32.91 o 
  -9  -3   6       59.87       78.01     22.46 o 
  -8  -3   6       63.05       51.41     27.84 o 
  -7  -3   6     1150.70     1196.54     60.34 o 
  -6  -3   6      728.97      739.13     23.74 o 
  -5  -3   6      395.03      404.95     16.61 o 
  -4  -3   6     3335.01     3456.55    109.50 o 
  -3  -3   6     3442.62     3265.08     66.31 o 
  -2  -3   6      116.98      133.85      8.95 o 
  -1  -3   6     2786.14     2632.75     51.38 o 
   0  -3   6    12038.40    12129.07    208.45 o 
   1  -3   6       72.89       71.23      9.16 o 
   2  -3   6     1125.78     1117.22     28.87 o 
   3  -3   6     1805.46     1753.42     40.60 o 
   4  -3   6       16.58       13.99      7.47 o 
   5  -3   6     2590.22     2548.76     68.03 o 
   6  -3   6     1131.29     1171.57     34.68 o 
   7  -3   6      317.64      334.05     28.45 o 
   8  -3   6      526.54      605.57     60.13 o 
   9  -3   6      150.29      164.87     44.30 o 
  10  -3   6        6.68       54.13     40.47 o 
  11  -3   6       38.53       94.18     48.64 o 
 -11  -2   6       73.19       29.19     24.84 o 
 -10  -2   6      392.19      434.62     31.58 o 
  -9  -2   6      102.58      110.83     26.65 o 
  -8  -2   6       88.24       81.65     17.42 o 
  -7  -2   6     1416.93     1444.42     48.08 o 
  -6  -2   6      496.58      472.46     27.66 o 
  -5  -2   6      860.55      833.80     29.16 o 
  -4  -2   6     6358.21     6394.27    114.53 o 
  -3  -2   6     2792.44     2725.18     52.80 o 
  -2  -2   6      930.53      961.61     24.91 o 
  -1  -2   6     1727.38     1466.91     67.89 o 
   0  -2   6      439.43      381.46     22.97 o 
   1  -2   6      678.31      716.98     24.95 o 
   2  -2   6     2501.79     2343.93     48.46 o 
   3  -2   6     1855.98     1877.66     52.21 o 
   4  -2   6       61.84      102.20     13.40 o 
   5  -2   6      999.86     1042.38     30.65 o 
   6  -2   6     1329.97     1408.09     38.10 o 
   7  -2   6      175.81      183.15     22.94 o 
   8  -2   6      871.51      940.28     68.52 o 
   9  -2   6      125.52      202.13     44.19 o 
  10  -2   6        5.37       91.70     40.47 o 
  11  -2   6      120.68      133.72     48.02 o 
 -11  -1   6       65.75       87.69     31.57 o 
 -10  -1   6      267.84      299.99     28.71 o 
  -9  -1   6       26.30       19.80     15.78 o 
  -8  -1   6      137.55      150.87     51.65 o 
  -7  -1   6      917.53      875.17     36.09 o 
  -6  -1   6      890.38      928.79     25.96 o 
  -5  -1   6      938.42      914.00     25.23 o 
  -4  -1   6     8047.76     7707.33    135.63 o 
  -3  -1   6     1245.21     1288.11     35.50 o 
  -2  -1   6     4020.68     3623.82    120.42 o 
  -1  -1   6     2453.88     2285.77     56.15 o 
   0  -1   6     1305.08     1335.20     37.17 o 
   1  -1   6      236.07      228.28     12.56 o 
   2  -1   6     3640.17     3500.90     66.94 o 
   3  -1   6      772.61      768.69     24.42 o 
   4  -1   6      353.57      311.30     25.51 o 
   5  -1   6     1442.74     1397.30     36.19 o 
   6  -1   6      965.58      949.62     29.97 o 
   7  -1   6        7.90        7.45     26.50 o 
   8  -1   6      418.09      592.11     56.30 o 
   9  -1   6      381.62      365.24     51.02 o 
  10  -1   6        0.01        4.55     33.02 o 
  11  -1   6      112.48       96.77     41.30 o 
 -12   0   6       32.06       18.42     23.49 o 
 -11   0   6      105.02      122.25     24.10 o 
 -10   0   6      358.90      391.64     32.12 o 
  -9   0   6       13.92       39.50     21.06 o 
  -8   0   6      571.66      590.91     31.65 o 
  -7   0   6     1968.34     1867.58     57.05 o 
  -6   0   6      556.18      530.81     18.86 o 
  -5   0   6     1619.37     1551.04     35.05 o 
  -4   0   6     4397.70     4229.10     78.02 o 
  -3   0   6      680.01      652.42     17.91 o 
  -2   0   6     1384.56     1242.89     35.26 o 
  -1   0   6     1557.06     1561.49     41.75 o 
   0   0   6     1092.68     1026.85     30.90 o 
   1   0   6      694.79      666.48     29.41 o 
   2   0   6     1629.40     1619.75     35.73 o 
   3   0   6      269.85      236.59     13.83 o 
   4   0   6        7.96        8.61     12.42 o 
   5   0   6     2650.67     2636.15     56.12 o 
   6   0   6     1044.44     1027.85     57.80 o 
   7   0   6      404.75      402.01     43.57 o 
   8   0   6     1389.63     1513.45     83.94 o 
   9   0   6      459.38      502.07     53.20 o 
  10   0   6       21.56       29.70     31.36 o 
  11   0   6      150.55      185.57     45.64 o 
 -12   1   6        1.34       -6.52     24.12 o 
 -11   1   6      338.72      401.35     34.65 o 
 -10   1   6      422.55      445.01     33.34 o 
  -9   1   6       24.79       17.34     16.08 o 
  -8   1   6      360.12      382.11     27.94 o 
  -7   1   6     1003.36      958.50     38.80 o 
  -6   1   6       15.29       18.41     11.53 o 
  -5   1   6     1700.99     1558.93     35.06 o 
  -4   1   6     2702.19     2465.68     49.19 o 
  -3   1   6      255.57      233.62     13.64 o 
  -2   1   6     1737.02     1670.95     52.89 o 
  -1   1   6     7238.68     7305.94    156.35 o 
   0   1   6     1363.97     1316.98     28.57 o 
   1   1   6     1860.84     1871.80     38.07 o 
   2   1   6      895.56      774.61     26.37 o 
   3   1   6      850.55      727.66     26.28 o 
   4   1   6       63.17       56.75      8.26 o 
   5   1   6     2415.64     2452.98     66.86 o 
   6   1   6      554.29      537.88     30.34 o 
   7   1   6      395.67      356.16     27.71 o 
   8   1   6      288.28      344.23     45.64 o 
   9   1   6       66.30      189.71     39.23 o 
  10   1   6        5.15       25.46     31.05 o 
  11   1   6      183.68      231.63     47.92 o 
 -12   2   6       74.16       70.90     30.01 o 
 -11   2   6      296.35      310.00     32.79 o 
 -10   2   6      265.79      315.57     30.70 o 
  -9   2   6       24.76        5.68     18.78 o 
  -8   2   6      132.58      153.59     22.23 o 
  -7   2   6     1980.65     1941.30     59.75 o 
  -6   2   6        0.24       -8.65     11.07 o 
  -5   2   6     1801.59     1677.51     37.44 o 
  -4   2   6     1872.64     1704.10     37.25 o 
  -3   2   6       42.11       44.59      7.50 o 
  -2   2   6     3461.20     3478.37     64.59 o 
  -1   2   6     6058.86     6005.44    199.85 o 
   0   2   6     2652.34     2800.34     53.04 o 
   1   2   6      812.02      783.14     27.39 o 
   2   2   6      927.66      827.14     27.95 o 
   3   2   6      694.64      689.35     20.24 o 
   4   2   6      813.12      809.93     31.21 o 
   5   2   6     1113.57     1024.94     53.09 o 
   6   2   6      306.44      327.35     25.40 o 
   7   2   6      253.09      322.39     65.15 o 
   8   2   6      233.67      346.51     46.37 o 
   9   2   6       71.96      108.88     35.60 o 
  10   2   6       18.33      100.50     38.29 o 
  11   2   6      242.26      272.72     50.40 o 
 -12   3   6        9.41       -1.35     25.15 o 
 -11   3   6      100.04       60.75     23.30 o 
 -10   3   6       51.53       32.98     27.89 o 
  -9   3   6      132.78      107.63     22.25 o 
  -8   3   6      469.42      509.74     32.36 o 
  -7   3   6      698.76      671.95     34.07 o 
  -6   3   6        4.55       -4.43     11.03 o 
  -5   3   6      195.94      209.85     15.28 o 
  -4   3   6      714.12      678.09     24.97 o 
  -3   3   6      219.08      236.90     13.54 o 
  -2   3   6     1997.38     2077.46     42.43 o 
  -1   3   6     3471.45     3524.73     69.77 o 
   0   3   6      554.94      597.75     21.72 o 
   1   3   6     4506.21     4590.31     91.44 o 
   2   3   6     2809.61     2842.73     55.25 o 
   3   3   6      177.73      197.80     16.55 o 
   4   3   6      970.47      989.58     35.22 o 
   5   3   6     1061.63     1042.45     38.36 o 
   6   3   6       82.66       64.21     16.46 o 
   7   3   6      511.99      532.50     43.47 o 
   8   3   6      468.84      524.94     51.65 o 
   9   3   6        4.28       66.65     33.12 o 
  10   3   6      108.63      121.09     38.40 o 
 -12   4   6        0.05       -0.93     27.22 o 
 -11   4   6      223.14      209.76     30.46 o 
 -10   4   6      104.01       86.31     24.98 o 
  -9   4   6      105.75       72.88     21.81 o 
  -8   4   6      653.73      611.44     34.98 o 
  -7   4   6      655.87      653.50     41.86 o 
  -6   4   6       21.85       36.07     14.64 o 
  -5   4   6     1775.33     1657.52     46.18 o 
  -4   4   6     1910.87     2098.61     45.38 o 
  -3   4   6     1687.85     1781.76     39.44 o 
  -2   4   6     2526.11     2763.04     54.94 o 
  -1   4   6     1195.08     1352.00     30.94 o 
   0   4   6      480.65      495.52     16.03 o 
   1   4   6      762.20      754.14     30.73 o 
   2   4   6      641.24      566.54     16.97 o 
   3   4   6       53.57       51.51     16.30 o 
   4   4   6     1106.45     1068.95     52.42 o 
   5   4   6      416.11      404.53     26.01 o 
   6   4   6      143.61      147.59     26.50 o 
   7   4   6     1005.06      929.43     40.32 o 
   9   4   6        0.11       29.29     30.64 o 
  10   4   6      278.77      372.07     51.02 o 
 -12   5   6        4.36        1.86     30.01 o 
 -11   5   6      230.32      246.47     64.12 o 
 -10   5   6       11.92      -19.32     19.32 o 
  -9   5   6      347.06      326.20     31.68 o 
  -8   5   6      781.95      759.05     53.04 o 
  -7   5   6      463.97      461.08     30.95 o 
  -6   5   6      284.22      326.96     25.26 o 
  -5   5   6     1005.88     1043.70     36.61 o 
  -4   5   6      641.65      657.58     23.09 o 
  -3   5   6     3964.27     4732.63     89.17 o 
  -2   5   6     2068.20     2451.50     70.51 o 
  -1   5   6     1457.46     1677.59     42.62 o 
   0   5   6      277.13      312.05     13.73 o 
   1   5   6     1874.07     1869.53     67.56 o 
   2   5   6     3528.28     3551.73     86.38 o 
   3   5   6       11.78       21.53     15.63 o 
   4   5   6     1291.21     1286.58     43.67 o 
   5   5   6       17.12       14.65     13.75 o 
   6   5   6      246.70      220.48     25.15 o 
   7   5   6     1535.10     1446.35     82.13 o 
   8   5   6      491.61      507.32     33.77 o 
  10   5   6      156.28      249.84     45.23 o 
 -12   6   6       42.52       49.89     31.88 o 
 -11   6   6      237.05      198.17     43.47 o 
 -10   6   6       12.72        1.21     21.38 o 
  -9   6   6      354.03      334.14     41.40 o 
  -8   6   6      634.03      623.98     37.08 o 
  -7   6   6      311.54      358.13     30.15 o 
  -6   6   6      191.65      173.51     30.74 o 
  -5   6   6      598.32      639.64     36.28 o 
  -4   6   6      508.04      587.98     22.91 o 
  -3   6   6      976.05     1115.96     30.63 o 
  -2   6   6      927.48     1092.32     29.79 o 
  -1   6   6     1078.67     1203.49     31.00 o 
   0   6   6      161.12      161.55     11.58 o 
   1   6   6     2772.98     3141.45     92.79 o 
   2   6   6     2296.33     2305.43     63.17 o 
   3   6   6      460.93      442.60     25.63 o 
   4   6   6      275.47      287.07     23.25 o 
   5   6   6      723.41      703.25     34.08 o 
   6   6   6      163.40      174.55     22.22 o 
   7   6   6     1091.96     1005.16     63.65 o 
   8   6   6      449.79      465.65     40.88 o 
   9   6   6       14.09      -20.08     28.36 o 
 -11   7   6       77.54       33.74     30.95 o 
 -10   7   6        0.39      -29.13     29.13 o 
  -9   7   6      211.68      194.33     28.49 o 
  -8   7   6      527.83      554.93     44.09 o 
  -7   7   6      313.55      293.25     33.38 o 
  -6   7   6        8.41        1.51     17.55 o 
  -5   7   6     3182.42     3303.39     88.99 o 
  -4   7   6      274.01      308.57     19.14 o 
  -3   7   6      355.36      454.73     20.43 o 
  -2   7   6     1700.57     2064.56     47.26 o 
  -1   7   6      864.61     1019.75     29.05 o 
   0   7   6      142.75      161.16     17.29 o 
   1   7   6     1354.38     1435.89     46.41 o 
   2   7   6     1658.55     1795.92     54.65 o 
   3   7   6       36.82       21.36     13.71 o 
   4   7   6      478.92      424.96     27.67 o 
   5   7   6     1037.30     1002.06     41.97 o 
   6   7   6        2.93      -11.46     16.16 o 
   7   7   6      456.25      455.41     32.67 o 
   8   7   6      155.14      157.27     36.64 o 
   9   7   6       86.80       87.87     35.40 o 
 -11   8   6      128.16      142.83     43.06 o 
 -10   8   6       51.42       14.57     31.31 o 
  -9   8   6        7.67      -12.56     23.03 o 
  -8   8   6      108.79      103.09     25.77 o 
  -7   8   6       17.68        4.39     19.58 o 
  -6   8   6      231.26      288.45     28.17 o 
  -5   8   6      483.24      538.24     71.57 o 
  -4   8   6       39.78       41.74     13.20 o 
  -3   8   6        0.59       -2.51      9.26 o 
  -2   8   6      235.29      328.77     18.85 o 
  -1   8   6       83.73       89.30     12.54 o 
   0   8   6      452.21      461.28     27.30 o 
   1   8   6     1134.61     1300.56     51.33 o 
   2   8   6       45.81       44.98     15.81 o 
   3   8   6      448.95      456.53     28.72 o 
   4   8   6      214.51      235.38     34.52 o 
   5   8   6       98.33       95.40     45.07 o 
   6   8   6      215.01      237.71     27.05 o 
   7   8   6      587.87      579.55     71.31 o 
   8   8   6      113.11      114.41     30.53 o 
   9   8   6       43.77       59.93     33.64 o 
 -10   9   6       14.96      -25.00     25.00 o 
  -9   9   6       53.18       44.59     25.65 o 
  -8   9   6       78.54       72.97     25.34 o 
  -7   9   6       47.98       70.20     23.01 o 
  -6   9   6       56.58       50.44     21.62 o 
  -5   9   6      521.33      591.56     33.91 o 
  -4   9   6      204.78      223.89     19.19 o 
  -3   9   6      349.29      387.33     26.18 o 
  -2   9   6      976.32     1172.04     34.67 o 
  -1   9   6       29.12       31.75     15.65 o 
   0   9   6      406.29      431.91     27.62 o 
   1   9   6      968.26     1024.94     41.47 o 
   2   9   6      298.29      295.54     25.11 o 
   3   9   6       73.72       76.98     18.60 o 
   4   9   6      287.12      284.29     27.22 o 
   5   9   6       38.55       16.14     18.23 o 
   6   9   6      140.00      149.00     24.67 o 
   7   9   6      420.52      471.58     34.65 o 
   8   9   6      153.15      139.75     27.23 o 
 -10  10   6        5.48      -22.97     22.97 o 
  -9  10   6      113.29       34.64     26.57 o 
  -8  10   6        5.78      -24.80     37.31 o 
  -7  10   6       11.67        5.46     21.32 o 
  -6  10   6      166.43      202.92     48.54 o 
  -5  10   6      531.39      593.42     35.42 o 
  -4  10   6      128.24      120.05     17.27 o 
  -3  10   6      164.04      221.99     24.12 o 
  -2  10   6      411.52      531.91     24.71 o 
  -1  10   6      174.38      167.06     22.41 o 
   0  10   6      321.18      355.95     28.01 o 
   1  10   6     2249.49     2344.88     70.79 o 
   2  10   6      554.53      572.61     34.57 o 
   3  10   6      592.64      587.53     51.08 o 
   4  10   6     1151.05     1154.16     47.71 o 
   5  10   6       39.87       44.96     20.33 o 
   6  10   6      286.03      348.07     32.44 o 
   7  10   6      318.02      357.37     35.76 o 
  -9  11   6      133.18      112.71     30.25 o 
  -8  11   6       52.69       -0.98     23.95 o 
  -7  11   6        0.01      -19.43     19.43 o 
  -6  11   6      152.55      179.54     27.51 o 
  -5  11   6      404.45      399.58     32.30 o 
  -4  11   6       37.30       31.70     15.01 o 
  -3  11   6      554.25      635.49     37.89 o 
  -2  11   6      710.13      798.37     39.04 o 
  -1  11   6        0.67      -11.34     15.49 o 
   0  11   6      275.70      340.57     28.58 o 
   1  11   6      555.22      574.15     34.22 o 
   2  11   6       34.50       32.56     18.01 o 
   3  11   6      373.58      374.64     31.38 o 
   4  11   6      229.00      242.03     32.86 o 
   5  11   6       68.10       71.49     22.16 o 
   6  11   6      135.36      142.27     38.04 o 
   7  11   6      235.33      275.39     32.68 o 
  -9  12   6       58.21        4.93     25.69 o 
  -8  12   6       42.24       27.76     59.30 o 
  -7  12   6        2.25      -17.46     20.92 o 
  -6  12   6       98.48       79.25     24.13 o 
  -5  12   6      139.89      155.51     26.22 o 
  -4  12   6       19.05       -2.60     17.21 o 
  -3  12   6      468.61      528.19     59.67 o 
  -2  12   6      397.83      433.08     41.30 o 
  -1  12   6        2.71      -14.24     16.36 o 
   0  12   6      239.07      308.65     29.46 o 
   1  12   6      199.27      222.98     26.97 o 
   2  12   6        0.04       -0.64     16.73 o 
   3  12   6      311.22      339.57     41.76 o 
   4  12   6      372.94      460.39     34.56 o 
   5  12   6        0.43       -1.10     18.84 o 
   6  12   6      213.22      205.10     29.57 o 
  -8  13   6       24.06       -7.51     25.51 o 
  -7  13   6        2.88       -5.81     22.66 o 
  -6  13   6       57.54       33.41     22.17 o 
  -5  13   6       51.23       54.77     22.60 o 
  -4  13   6       25.34      -25.98     25.98 o 
  -3  13   6      153.69      182.23     26.37 o 
  -2  13   6      158.16      187.52     49.78 o 
  -1  13   6        1.25        0.54     17.52 o 
   0  13   6       59.24       67.96     29.96 o 
   1  13   6       92.92       93.91     22.69 o 
   2  13   6       12.59       27.75     23.03 o 
   3  13   6      400.40      382.20     34.36 o 
   4  13   6      150.11      147.70     26.65 o 
   5  13   6        8.36        9.62     20.72 o 
  -6  14   6       79.42      105.20     27.35 o 
  -5  14   6       23.26       15.32     30.64 o 
  -4  14   6       34.49        4.45     27.63 o 
  -3  14   6      201.25      220.04     28.47 o 
  -2  14   6      117.90      143.13     48.18 o 
  -1  14   6       21.82       29.87     19.90 o 
   0  14   6      139.53      168.05     35.71 o 
   1  14   6      138.76      125.92     25.50 o 
   2  14   6       48.07       37.71     23.55 o 
   3  14   6      279.47      244.58     30.49 o 
  -4  15   6       33.41       16.25     30.84 o 
  -3  15   6      156.50      110.33     37.05 o 
  -2  15   6       43.75       74.28     23.64 o 
  -1  15   6       39.03       43.63     26.34 o 
   0  15   6      133.49      110.32     27.38 o 
   1  15   6      147.59      190.76     28.66 o 
  -2 -15   7      151.64      135.17     30.48 o 
  -1 -15   7       96.95      101.18     17.89 o 
   0 -15   7       42.23       39.19     16.28 o 
   1 -15   7      119.26      127.88     20.23 o 
   2 -15   7       63.98       34.40     16.78 o 
   3 -15   7       27.59        0.18     20.78 o 
  -4 -14   7        0.21       -0.21     20.18 o 
  -3 -14   7       40.45       29.86     16.92 o 
  -2 -14   7      307.41      292.79     23.49 o 
  -1 -14   7      132.81      122.97     18.42 o 
   0 -14   7        3.84        4.15     12.89 o 
   1 -14   7      110.59      105.97     21.25 o 
   2 -14   7       95.77       63.72     17.17 o 
   3 -14   7       38.43       48.31     19.95 o 
   4 -14   7       91.47       94.44     19.08 o 
   5 -14   7       79.22       41.58     49.47 o 
  -6 -13   7       49.70       44.09     26.29 o 
  -5 -13   7      208.68      194.99     32.81 o 
  -4 -13   7      209.06      179.88     30.53 o 
  -3 -13   7       25.58       29.59     13.48 o 
  -2 -13   7      524.14      530.69     27.25 o 
  -1 -13   7      171.51      134.02     17.66 o 
   0 -13   7       59.84       34.32     21.57 o 
   1 -13   7      275.36      328.78     23.94 o 
   2 -13   7       41.03       32.71     14.74 o 
   3 -13   7       51.01       41.71     15.36 o 
   4 -13   7      214.94      238.41     22.91 o 
   5 -13   7       93.45       89.28     30.36 o 
   6 -13   7       23.32      -14.13     24.96 o 
  -7 -12   7        1.17       20.29     23.18 o 
  -6 -12   7      186.89      160.32     32.19 o 
  -5 -12   7      438.55      502.38     43.99 o 
  -4 -12   7      121.54      119.68     16.40 o 
  -3 -12   7       85.74      102.61     16.04 o 
  -2 -12   7      401.56      386.29     22.90 o 
  -1 -12   7       98.48       79.86     14.98 o 
   0 -12   7      447.55      446.79     25.18 o 
   1 -12   7      327.07      331.69     23.68 o 
   2 -12   7       52.65       33.65     14.18 o 
   3 -12   7       31.70       29.31     14.22 o 
   4 -12   7      366.85      455.50     27.72 o 
   5 -12   7       18.98       -5.58     23.22 o 
   6 -12   7       89.90       64.70     27.91 o 
   7 -12   7      113.68       90.81     31.56 o 
  -7 -11   7       18.40       32.39     22.67 o 
  -6 -11   7      203.02      181.22     30.53 o 
  -5 -11   7      337.98      401.99     38.71 o 
  -4 -11   7       22.25       16.53      9.37 o 
  -3 -11   7       99.87       95.96     17.85 o 
  -2 -11   7      563.13      565.72     32.27 o 
  -1 -11   7        1.51       -6.13      9.17 o 
   0 -11   7      660.40      663.88     31.12 o 
   1 -11   7      146.45      161.61     17.62 o 
   2 -11   7       24.83       12.21     12.66 o 
   3 -11   7      217.59      262.58     21.48 o 
   4 -11   7      128.49      126.26     18.03 o 
   5 -11   7        1.13      -23.49     23.49 o 
   6 -11   7       86.72      107.53     29.62 o 
   7 -11   7      178.52      179.96     46.06 o 
   8 -11   7       19.62      -20.62     29.34 o 
  -7 -10   7       47.91       42.64     21.84 o 
  -6 -10   7      470.31      461.08     40.99 o 
  -5 -10   7      354.18      382.75     30.29 o 
  -4 -10   7      101.95       84.19     13.45 o 
  -3 -10   7      450.50      477.04     23.33 o 
  -2 -10   7       81.45       68.62     13.05 o 
  -1 -10   7       70.72       63.64     13.08 o 
   0 -10   7     1089.13     1027.26     42.20 o 
   1 -10   7      956.62     1004.37     41.91 o 
   2 -10   7       98.25       95.09     15.00 o 
   3 -10   7      201.86      223.08     19.42 o 
   4 -10   7      340.42      412.83     25.61 o 
   5 -10   7       13.31       -7.98     14.12 o 
   6 -10   7      145.33      166.21     30.07 o 
   7 -10   7      288.37      266.92     35.33 o 
   8 -10   7       19.61      -24.09     24.09 o 
   9 -10   7       25.25      -29.50     29.50 o 
  -7  -9   7       97.11      107.84     24.84 o 
  -6  -9   7      826.13      437.90     40.47 o 
  -5  -9   7      328.49      397.40     25.78 o 
  -4  -9   7       25.90       10.96     13.56 o 
  -3  -9   7      531.54      533.43     23.72 o 
  -2  -9   7      284.22      283.52     24.79 o 
  -1  -9   7       19.00       13.82     10.16 o 
   0  -9   7      997.61     1032.16     33.21 o 
   1  -9   7      816.21      910.32     31.01 o 
   2  -9   7       10.14       -7.67      9.27 o 
   3  -9   7      633.33      662.89     28.01 o 
   4  -9   7     1266.96     1376.62     41.49 o 
   5  -9   7       41.12       23.29     13.46 o 
   6  -9   7      126.85      118.48     27.44 o 
   7  -9   7      229.90      210.32     31.94 o 
   8  -9   7        1.82      -12.47     23.28 o 
   9  -9   7       93.74      121.36     31.74 o 
  -7  -8   7       53.55       21.94     11.33 o 
  -6  -8   7      828.38      896.26     31.30 o 
  -5  -8   7      679.71      712.67     28.69 o 
  -4  -8   7       41.90       33.51     11.19 o 
  -3  -8   7      917.03      907.04     35.05 o 
  -2  -8   7     2368.94     2344.86     54.03 o 
  -1  -8   7        1.75       -8.24      8.24 o 
   0  -8   7     1185.95     1162.46     34.45 o 
   1  -8   7      809.23      850.09     29.07 o 
   2  -8   7      132.92      141.51     15.09 o 
   3  -8   7      601.86      661.40     50.61 o 
   4  -8   7      445.86      523.19     25.39 o 
   5  -8   7      115.00      103.92     17.03 o 
   6  -8   7      356.10      393.95     35.62 o 
   7  -8   7      256.42      272.84     33.34 o 
   8  -8   7        0.45      -23.55     23.55 o 
   9  -8   7       85.38       81.04     42.12 o 
  10  -8   7       71.42       72.97     38.60 o 
  -7  -7   7       74.50       29.19     10.82 o 
  -6  -7   7     1266.01     1418.09     39.62 o 
  -5  -7   7       11.25       -1.82      9.06 o 
  -4  -7   7     1063.03     1049.51     31.27 o 
  -3  -7   7      938.67      932.44     28.71 o 
  -2  -7   7       65.38       71.60     12.25 o 
  -1  -7   7      218.07      219.85     14.98 o 
   0  -7   7     1216.35     1224.90     33.49 o 
   1  -7   7      203.60      227.94     16.10 o 
   2  -7   7      640.62      708.01     26.11 o 
   3  -7   7      686.80      684.12     55.67 o 
   4  -7   7     1467.40     1534.23     42.41 o 
   5  -7   7      213.41      236.48     31.10 o 
   6  -7   7      400.53      455.04     36.28 o 
   7  -7   7       25.09        7.37     21.92 o 
   8  -7   7       72.35       18.61     23.81 o 
   9  -7   7      251.07      325.57     40.26 o 
  10  -7   7      221.96      188.99     57.96 o 
  -8  -6   7        9.37       17.08     19.87 o 
  -7  -6   7       82.97       70.38     15.92 o 
  -6  -6   7     2024.86     1976.84    147.43 o 
  -5  -6   7        2.56       -8.01      8.01 o 
  -4  -6   7        4.19       -6.22      7.24 o 
  -3  -6   7     1874.25     1794.47     42.26 o 
  -2  -6   7     1238.01     1214.43     35.18 o 
  -1  -6   7      384.71      386.93     20.17 o 
   0  -6   7     3119.85     3186.96     81.98 o 
   1  -6   7       75.32       82.73     11.01 o 
   2  -6   7     1251.02     1314.31     35.68 o 
   3  -6   7      313.97      350.14     25.93 o 
   4  -6   7     1413.70     1531.55     65.20 o 
   5  -6   7       17.73       31.34     12.70 o 
   6  -6   7       88.05       87.24     16.16 o 
   7  -6   7       80.27       81.34     25.26 o 
   8  -6   7       51.28       40.07     23.63 o 
   9  -6   7      140.79      121.54     29.48 o 
  10  -6   7      164.65       92.63     51.44 o 
  -9  -5   7      259.81      256.88     35.91 o 
  -8  -5   7        0.11      -12.83     16.97 o 
  -7  -5   7      275.19      281.58     22.20 o 
  -6  -5   7     1335.46     1459.09     38.35 o 
  -5  -5   7       58.95       43.27      9.92 o 
  -4  -5   7      582.68      594.63     21.05 o 
  -3  -5   7     3450.78     3423.85     68.40 o 
  -2  -5   7     1134.07     1082.71     28.40 o 
  -1  -5   7      874.24      858.35     24.59 o 
   0  -5   7     2151.55     2048.07     63.36 o 
   1  -5   7      573.52      565.57     23.19 o 
   2  -5   7     1030.56     1024.12     29.76 o 
   3  -5   7     1177.27     1272.08     35.13 o 
   4  -5   7     3350.03     3479.81     87.86 o 
   5  -5   7        1.90       -2.69     11.73 o 
   6  -5   7      783.40      841.57     31.58 o 
   7  -5   7      771.10      872.54     44.95 o 
   8  -5   7       17.73      -13.43     19.52 o 
   9  -5   7      245.81      285.55     57.03 o 
  10  -5   7       76.47       55.68     45.95 o 
 -10  -4   7      371.26      369.90     43.37 o 
  -9  -4   7      667.68      689.61     50.61 o 
  -8  -4   7       70.39       65.72     24.53 o 
  -7  -4   7      244.02      323.02     37.57 o 
  -6  -4   7      932.53      952.79     28.83 o 
  -5  -4   7       11.68        0.04      7.16 o 
  -4  -4   7     2049.95     2008.46     44.48 o 
  -3  -4   7     4192.22     4002.40     76.51 o 
  -2  -4   7      943.05      884.84     24.02 o 
  -1  -4   7     1045.87      936.54     24.71 o 
   0  -4   7     4515.97     4314.05     81.20 o 
   1  -4   7     1025.47      994.79     27.32 o 
   2  -4   7      447.71      440.83     19.22 o 
   3  -4   7      596.62      629.76     23.78 o 
   4  -4   7        3.22      -10.11     10.11 o 
   5  -4   7       84.50      111.97     15.05 o 
   6  -4   7      174.57      183.24     17.50 o 
   7  -4   7      534.08      539.13     75.29 o 
   8  -4   7        2.14      -31.98     31.98 o 
   9  -4   7      241.39      277.79     52.68 o 
  10  -4   7       36.67       27.43     41.40 o 
 -10  -3   7      573.97      613.54     49.37 o 
  -9  -3   7      348.21      335.02     39.02 o 
  -8  -3   7        5.28      -15.73     15.73 o 
  -7  -3   7       78.19      116.95     25.98 o 
  -6  -3   7      486.67      517.64     20.29 o 
  -5  -3   7        1.58       11.37      7.10 o 
  -4  -3   7     1518.86     1356.81     38.95 o 
  -3  -3   7     2919.33     2908.77     57.46 o 
  -2  -3   7       87.52       96.37      9.58 o 
  -1  -3   7      786.83      704.21     19.67 o 
   0  -3   7     3530.07     3462.29     66.29 o 
   1  -3   7      823.90      776.40     30.29 o 
   2  -3   7     1164.32     1084.24     29.23 o 
   3  -3   7     1119.49     1145.39     31.66 o 
   4  -3   7        7.61       14.79      9.92 o 
   5  -3   7        1.97      -13.05     13.05 o 
   6  -3   7      257.67      321.18     20.57 o 
   7  -3   7      526.28      523.17     34.66 o 
   8  -3   7      170.26      166.32     42.85 o 
   9  -3   7      167.90      207.41     48.44 o 
  10  -3   7       53.85       66.34     43.26 o 
 -11  -2   7       13.64        6.11     23.60 o 
 -10  -2   7      396.73      388.32     41.61 o 
  -9  -2   7      284.94      313.08     38.71 o 
  -8  -2   7        3.11      -14.59     14.59 o 
  -7  -2   7       29.37      -13.35     16.25 o 
  -6  -2   7      104.52      116.27     11.81 o 
  -5  -2   7       14.21        3.27      6.74 o 
  -4  -2   7     1136.66     1123.99     54.34 o 
  -3  -2   7      261.72      244.91     23.09 o 
  -2  -2   7        0.55       -6.88      6.88 o 
  -1  -2   7        3.85        1.18     12.06 o 
   0  -2   7     2350.72     2156.77     43.92 o 
   1  -2   7      103.31      128.76     13.56 o 
   2  -2   7      912.54      858.60     24.95 o 
   3  -2   7      659.07      712.92     44.92 o 
   4  -2   7      193.67      201.85     15.27 o 
   5  -2   7      678.60      679.29     30.58 o 
   6  -2   7     1245.28     1343.49     38.09 o 
   7  -2   7       99.99      109.91     35.71 o 
   8  -2   7      308.14      359.97     50.20 o 
   9  -2   7      136.80      234.84     46.88 o 
  10  -2   7       11.76       92.01     41.92 o 
 -12  -1   7       99.87       75.97     29.91 o 
 -11  -1   7       92.24       82.28     29.50 o 
 -10  -1   7      378.87      410.99     45.23 o 
  -9  -1   7      182.26      168.49     31.26 o 
  -8  -1   7      133.64      141.38     27.12 o 
  -7  -1   7      644.86      554.65     41.71 o 
  -6  -1   7      170.11      182.12     13.22 o 
  -5  -1   7      277.77      271.84     14.55 o 
  -4  -1   7     1577.55     1447.00     33.03 o 
  -3  -1   7      957.97      919.16     30.58 o 
  -2  -1   7     1144.91     1138.87     34.78 o 
  -1  -1   7     7188.52     6724.90    146.83 o 
   0  -1   7     8171.92     8038.94    173.01 o 
   1  -1   7       22.20       15.31      7.02 o 
   2  -1   7      556.49      548.22     26.35 o 
   3  -1   7     2009.88     1997.45     46.12 o 
   4  -1   7        0.06        7.32      9.45 o 
   5  -1   7     1252.15     1296.37     42.22 o 
   6  -1   7     1284.74     1280.08     46.22 o 
   7  -1   7       41.58       35.62     17.46 o 
   8  -1   7      363.33      516.45     53.72 o 
   9  -1   7      308.19      371.35     51.23 o 
  10  -1   7       27.23      135.89     40.47 o 
 -12   0   7       58.49       46.37     29.39 o 
 -11   0   7      161.85      124.92     31.67 o 
 -10   0   7      365.16      379.11     41.61 o 
  -9   0   7      105.59       67.07     22.87 o 
  -8   0   7      335.51      328.50     34.46 o 
  -7   0   7     1151.86     1072.31     41.09 o 
  -6   0   7      369.05      338.25     16.70 o 
  -5   0   7      439.46      458.12     17.46 o 
  -4   0   7     1722.51     1582.46     35.07 o 
  -3   0   7     1011.44      713.72     34.05 o 
  -2   0   7      415.76      370.86     22.25 o 
  -1   0   7     7508.84     7243.58    171.13 o 
   0   0   7     4422.70     4188.46     95.79 o 
   1   0   7       14.18       16.03      9.13 o 
   2   0   7     2919.82     2767.70     55.47 o 
   3   0   7     1895.24     1830.09     41.39 o 
   4   0   7      185.16      205.37     14.58 o 
   5   0   7     1150.75      753.88     46.68 o 
   6   0   7     1324.90     1299.86     46.59 o 
   7   0   7        9.19      -27.18     31.98 o 
   8   0   7      518.03      641.89     56.41 o 
   9   0   7      490.23      568.31     57.23 o 
  10   0   7       36.77       93.15     36.53 o 
 -12   1   7       19.71      -23.80     23.80 o 
 -11   1   7      196.45      203.48     37.05 o 
 -10   1   7      426.65      388.53     41.81 o 
  -9   1   7       94.43       86.83     26.29 o 
  -8   1   7       10.79       15.01     18.84 o 
  -7   1   7      640.79      626.25     45.69 o 
  -6   1   7      178.01      198.92     19.45 o 
  -5   1   7      120.02      122.13     10.87 o 
  -4   1   7     2074.90     1970.24     41.56 o 
  -2   1   7      253.94      241.43     24.74 o 
  -1   1   7     3437.79     3301.02     77.97 o 
   0   1   7     6991.10     6530.36    142.40 o 
   1   1   7        1.05       -0.04      7.06 o 
   2   1   7     1636.28     1466.73     42.41 o 
   3   1   7      916.48      911.87     26.11 o 
   4   1   7       15.69       20.11     13.10 o 
   5   1   7      932.77      859.07     35.63 o 
   6   1   7      520.19      524.94     31.67 o 
   7   1   7        3.59       -6.43     16.19 o 
   8   1   7      327.16      451.66     49.99 o 
   9   1   7      306.49      406.85     50.82 o 
  10   1   7        1.32       57.44     32.71 o 
 -12   2   7        5.60      -11.38     24.94 o 
 -11   2   7      134.30      179.05     37.36 o 
 -10   2   7      613.56      548.23     48.44 o 
  -9   2   7      295.43      278.31     37.57 o 
  -8   2   7        5.24       -8.18     18.94 o 
  -7   2   7     2046.35     1894.46     58.76 o 
  -6   2   7      561.80      566.65     28.08 o 
  -5   2   7       60.74       61.76      9.38 o 
  -4   2   7     2192.86     2083.59     44.12 o 
  -3   2   7      765.24      767.57     25.06 o 
  -2   2   7      170.92      183.25     17.23 o 
  -1   2   7     1793.82     1730.92     43.42 o 
   0   2   7     2549.61     2618.68     50.95 o 
   1   2   7      699.29      647.28     18.50 o 
   2   2   7      203.61      180.04     11.45 o 
   3   2   7     1040.11      995.89     26.26 o 
   4   2   7       40.72       45.95     21.11 o 
   5   2   7     1097.36     1083.72     41.13 o 
   6   2   7     1125.85     1056.60     90.72 o 
   7   2   7        1.12      -19.75     33.59 o 
   8   2   7     1025.91     1171.70     72.45 o 
   9   2   7      209.06      192.40     40.67 o 
  10   2   7        3.63       54.65     33.02 o 
 -12   3   7        7.01       -4.35     26.18 o 
 -11   3   7      115.68       69.86     30.95 o 
 -10   3   7      380.59      408.30     47.30 o 
  -9   3   7       54.19       34.98     24.22 o 
  -8   3   7      237.13      259.06     35.29 o 
  -7   3   7     1198.71     1110.21     43.29 o 
  -6   3   7       40.28       28.80     24.58 o 
  -5   3   7      880.43      939.59     29.48 o 
  -4   3   7     1148.47     1184.29     30.24 o 
  -3   3   7      955.55      985.24     40.38 o 
  -2   3   7      145.07      156.39     13.88 o 
  -1   3   7     1488.43     1475.65     32.31 o 
   0   3   7      573.46      568.05     17.09 o 
   1   3   7     2177.27     2236.20     45.50 o 
   2   3   7     1169.75     1122.77     27.49 o 
   3   3   7      774.85      769.63     29.82 o 
   4   3   7      127.50      136.34     17.03 o 
   5   3   7     1166.21     1204.62     77.73 o 
   6   3   7      278.80      289.48     35.81 o 
   7   3   7      301.83      306.24     65.31 o 
   8   3   7      553.23      614.05     54.54 o 
   9   3   7      112.56      146.66     38.09 o 
  10   3   7        3.93       30.12     32.39 o 
 -12   4   7       11.07      -12.83     25.98 o 
 -11   4   7      103.80      127.82     35.19 o 
 -10   4   7      156.02      153.69     35.91 o 
  -9   4   7       10.17        8.80     19.87 o 
  -8   4   7      348.22      318.57     39.23 o 
  -7   4   7      967.42     1053.05     43.26 o 
  -6   4   7       13.81       -8.85     13.40 o 
  -5   4   7      636.20      632.17     22.29 o 
  -4   4   7     1498.74     1606.99     43.35 o 
  -3   4   7      946.49      988.08     33.30 o 
  -2   4   7      589.81      571.42     24.66 o 
  -1   4   7     1509.59     1489.98     48.33 o 
   0   4   7      138.13      157.21     10.30 o 
   1   4   7      406.71      354.88     13.93 o 
   2   4   7      883.28      844.05     30.91 o 
   3   4   7      193.00      200.56     17.72 o 
   4   4   7      366.37      377.39     23.97 o 
   5   4   7     1620.00     1609.02     51.82 o 
   6   4   7       63.85       66.32     17.84 o 
   7   4   7      241.14      173.88     34.15 o 
   8   4   7      445.70      530.94     50.71 o 
   9   4   7      194.39      309.04     45.85 o 
  10   4   7       90.10      162.08     40.67 o 
 -12   5   7        1.90      -12.94     26.50 o 
 -11   5   7      211.44      223.56     42.85 o 
 -10   5   7      130.39      109.19     33.22 o 
  -9   5   7       24.75       15.32     24.94 o 
  -8   5   7      393.84      445.35     43.99 o 
  -7   5   7      182.03      228.02     26.96 o 
  -6   5   7        0.07      -14.00     14.00 o 
  -5   5   7       82.76       89.84     12.86 o 
  -4   5   7     1235.67     1285.99     33.64 o 
  -3   5   7      181.44      184.64     27.47 o 
  -2   5   7      419.48      446.98     18.38 o 
  -1   5   7     2219.30     2467.07     51.11 o 
   0   5   7      349.50      350.64     25.08 o 
   1   5   7     1826.24     1880.61     52.43 o 
   2   5   7     2508.72     2509.66     66.17 o 
   3   5   7       96.65      108.07     16.02 o 
   4   5   7     1415.54     1361.43     45.94 o 
   5   5   7      785.20      747.98     34.29 o 
   6   5   7       74.13       44.72     17.27 o 
   7   5   7      415.68      369.08     66.65 o 
   8   5   7      715.72      579.07     51.33 o 
   9   5   7      106.64      166.74     36.33 o 
 -11   6   7       91.16       47.61     33.22 o 
 -10   6   7       70.21       46.16     31.46 o 
  -9   6   7       32.49       45.54     27.53 o 
  -8   6   7      318.63      346.51     43.57 o 
  -7   6   7      672.79      694.82     36.94 o 
  -6   6   7      904.48      873.01     39.34 o 
  -5   6   7      632.78      687.21     32.93 o 
  -4   6   7      128.67      150.06     14.60 o 
  -3   6   7        3.61        6.74      8.12 o 
  -2   6   7     1076.34     1188.30     31.53 o 
  -1   6   7     1379.49     1562.95     37.36 o 
   0   6   7        0.10       -4.27      6.90 o 
   1   6   7     1994.56     2076.40     58.24 o 
   2   6   7      641.03      733.72     70.22 o 
   3   6   7      812.23      775.65     33.77 o 
   4   6   7      693.40      684.39     33.19 o 
   5   6   7      387.10      396.36     27.42 o 
   6   6   7      303.20      299.01     27.25 o 
   7   6   7      480.54      466.56     32.31 o 
   8   6   7      604.35      585.70     37.52 o 
 -11   7   7       76.61       70.79     35.60 o 
 -10   7   7       40.92       28.36     27.74 o 
  -9   7   7       42.65       20.60     29.08 o 
  -8   7   7      478.10      487.16     49.37 o 
  -7   7   7      451.71      469.85     33.40 o 
  -6   7   7       29.01       40.66     22.67 o 
  -5   7   7     3223.38     3428.73     91.61 o 
  -4   7   7      405.36      462.34     22.16 o 
  -3   7   7      388.35      390.19     23.20 o 
  -2   7   7      556.16      636.81     27.88 o 
  -1   7   7      781.85      975.44     48.66 o 
   0   7   7       38.73       22.12     13.52 o 
   1   7   7     1792.48     2023.06     59.24 o 
   2   7   7      991.93     1029.62     39.89 o 
   3   7   7     1243.06     1214.22     44.66 o 
   4   7   7      143.83      141.78     20.84 o 
   5   7   7     1495.96     1496.49     57.75 o 
   6   7   7       16.62       22.86     17.39 o 
   7   7   7      229.68      250.22     51.33 o 
   8   7   7      173.61      132.78     25.85 o 
   9   7   7        1.08      -27.53     28.77 o 
 -11   8   7      126.39       71.72     35.09 o 
 -10   8   7       55.84        3.21     31.98 o 
  -9   8   7       77.99       38.19     31.98 o 
  -8   8   7      259.89      320.12     45.44 o 
  -7   8   7       10.34      -28.36     28.36 o 
  -6   8   7       37.60       17.12     18.55 o 
  -5   8   7      987.51     1091.96     44.23 o 
  -4   8   7        0.77        4.15     11.83 o 
  -3   8   7       66.55       64.98     11.72 o 
  -2   8   7      561.29      669.87     25.21 o 
  -1   8   7      620.19      729.28     33.70 o 
   0   8   7        2.92       -9.93     13.20 o 
   1   8   7      711.13      796.01     35.61 o 
   2   8   7      128.14      133.09     19.63 o 
   3   8   7      268.46      278.44     45.59 o 
   4   8   7      495.53      503.50     31.80 o 
   5   8   7     1382.73     1381.89     52.35 o 
   6   8   7       25.33       15.94     17.73 o 
   7   8   7      173.58      148.47     53.51 o 
   8   8   7      365.12      390.82     74.16 o 
 -10   9   7       38.02       37.57     36.53 o 
  -9   9   7      122.47      130.20     39.12 o 
  -8   9   7      256.30      264.75     45.95 o 
  -7   9   7       68.48       26.85     21.47 o 
  -6   9   7       83.52       68.25     47.20 o 
  -5   9   7      770.59      817.27     51.08 o 
  -4   9   7       78.04       74.76     15.43 o 
  -3   9   7        0.22       -0.14     21.28 o 
  -2   9   7      519.05      581.51     25.21 o 
  -1   9   7      123.90      171.78     21.43 o 
   0   9   7      157.77      190.81     22.65 o 
   1   9   7      576.07      683.23     34.59 o 
   2   9   7      513.76      521.18     31.52 o 
   3   9   7       15.13      -14.98     14.98 o 
   4   9   7      474.07      448.87     37.10 o 
   5   9   7      130.25      157.71     55.47 o 
   6   9   7       48.05       65.95     21.65 o 
   7   9   7      414.57      482.65     41.09 o 
   8   9   7      243.84      263.81     32.18 o 
 -10  10   7       18.27      -27.94     33.22 o 
  -9  10   7      111.77      142.52     43.16 o 
  -8  10   7      204.77      224.90     45.13 o 
  -7  10   7       19.34      -19.07     19.07 o 
  -6  10   7       63.71       68.34     21.56 o 
  -5  10   7      190.35      227.97     26.63 o 
  -4  10   7       54.25       48.18     15.75 o 
  -3  10   7        6.40      -12.66     12.66 o 
  -2  10   7      364.91      467.71     31.36 o 
  -1  10   7       14.19       -6.42     15.59 o 
   0  10   7       85.02       74.75     20.96 o 
   1  10   7     1426.61     1612.90     56.66 o 
   2  10   7      326.85      372.73     67.84 o 
   3  10   7      447.74      466.88     32.47 o 
   4  10   7      809.80      887.36     43.30 o 
   5  10   7      233.58      243.57     28.82 o 
   6  10   7      108.11      174.73     28.36 o 
   7  10   7      261.58      269.13     32.02 o 
  -9  11   7       63.97       48.54     37.88 o 
  -8  11   7      142.56      159.08     44.30 o 
  -7  11   7       19.95       -1.97     31.05 o 
  -6  11   7       66.31       14.48     20.71 o 
  -5  11   7      470.62      442.45     32.97 o 
  -4  11   7      122.23      116.14     22.80 o 
  -3  11   7      180.96      254.53     27.81 o 
  -2  11   7      307.82      403.40     30.96 o 
  -1  11   7       52.68       62.22     20.02 o 
   0  11   7       50.32       41.02     19.40 o 
   1  11   7      348.70      432.94     31.48 o 
   2  11   7        3.88       -3.96     16.62 o 
   3  11   7      145.17      148.66     24.62 o 
   4  11   7      171.65      199.29     27.39 o 
   5  11   7       38.77       40.47     21.81 o 
   6  11   7       63.77       65.83     23.93 o 
  -8  12   7       76.44       62.51     38.19 o 
  -7  12   7        0.88      -14.18     31.46 o 
  -6  12   7       70.86       99.95     24.62 o 
  -5  12   7       94.81       87.94     23.71 o 
  -4  12   7       16.18      -23.39     23.39 o 
  -3  12   7      365.74      414.01     33.21 o 
  -2  12   7      193.74      258.68     28.60 o 
  -1  12   7      102.22      129.60     24.43 o 
   0  12   7       43.04       55.30     20.31 o 
   1  12   7      248.51      252.97     28.29 o 
   2  12   7       93.06       77.17     22.41 o 
   3  12   7      112.51       87.70     22.82 o 
   4  12   7      257.24      280.61     31.17 o 
   5  12   7       27.15       43.56     22.36 o 
  -7  13   7        3.51      -29.19     32.08 o 
  -6  13   7       13.21       -3.37     24.17 o 
  -5  13   7       77.40       72.14     32.19 o 
  -4  13   7        2.78      -25.15     25.15 o 
  -3  13   7      125.41      122.68     24.81 o 
  -2  13   7       96.63      157.62     31.10 o 
  -1  13   7        2.15      -18.54     18.54 o 
   0  13   7      126.12      124.02     24.56 o 
   1  13   7      231.66      269.82     30.02 o 
   2  13   7        2.51       -4.11     18.91 o 
   3  13   7      104.30      115.45     25.19 o 
   4  13   7      108.90      101.37     47.71 o 
  -5  14   7       54.63        9.31     29.81 o 
  -4  14   7        6.90      -24.63     24.63 o 
  -3  14   7      137.64      166.40     27.43 o 
  -2  14   7       99.29       94.49     24.45 o 
  -1  14   7        0.03        8.09     20.03 o 
   0  14   7      114.51      105.17     24.25 o 
   1  14   7      258.60      313.91     33.26 o 
   2  14   7        1.92       -2.87     19.57 o 
  -3  15   7       67.33       34.46     32.91 o 
  -2  15   7       39.29       30.18     26.60 o 
  -1  15   7       15.35       16.82     21.92 o 
   0  15   7      121.97      116.67     25.30 o 
  -1 -15   8      221.79      211.76     46.88 o 
   0 -15   8        0.16      -11.24     19.98 o 
   1 -15   8      164.29      198.40     27.40 o 
  -3 -14   8        0.38       -5.17     18.22 o 
  -2 -14   8      264.56      343.28     37.16 o 
  -1 -14   8      178.83      173.68     43.73 o 
   0 -14   8        0.01      -10.91     24.89 o 
   1 -14   8       67.90       41.57     19.00 o 
   2 -14   8       82.57       70.02     18.60 o 
   3 -14   8        0.44      -14.51     14.51 o 
   4 -14   8       48.07       44.97     17.51 o 
  -5 -13   8       94.93       95.94     27.63 o 
  -4 -13   8       30.39       -4.76     17.80 o 
  -3 -13   8       15.80       15.23     21.94 o 
  -2 -13   8      330.67      425.74     56.10 o 
  -1 -13   8       67.75       76.45     28.36 o 
   0 -13   8        5.83       22.00     16.56 o 
   1 -13   8      189.33      172.06     20.45 o 
   2 -13   8      200.38      188.95     21.31 o 
   3 -13   8        0.24      -27.24     28.66 o 
   4 -13   8       82.57       74.57     18.08 o 
   5 -13   8      152.06      157.92     32.50 o 
   6 -13   8        0.28      -10.76     37.98 o 
  -6 -12   8      199.76      257.61     36.74 o 
  -5 -12   8      362.34      349.51     40.78 o 
  -4 -12   8       18.46       29.02     15.57 o 
  -3 -12   8      124.48      120.66     20.19 o 
  -2 -12   8      212.17      188.82     29.65 o 
  -1 -12   8       49.78       56.32     17.53 o 
   0 -12   8       14.23       -5.44      9.70 o 
   1 -12   8      307.04      317.72     48.84 o 
   2 -12   8      337.48      363.48     25.29 o 
   3 -12   8        0.49      -12.48     12.48 o 
   4 -12   8      143.23      120.52     19.39 o 
   5 -12   8       57.27       57.40     26.67 o 
   6 -12   8        2.90      -22.48     22.48 o 
   7 -12   8       95.32       92.32     45.13 o 
  -7 -11   8        0.15        5.17     19.98 o 
  -6 -11   8       70.19       72.66     24.63 o 
  -5 -11   8      237.11      245.00     25.46 o 
  -4 -11   8       54.22       66.10     17.00 o 
  -3 -11   8       73.74       89.52     18.26 o 
  -2 -11   8      389.07      377.74     48.85 o 
  -1 -11   8       60.62       67.59     17.71 o 
   0 -11   8      232.83      222.08     29.28 o 
   1 -11   8      559.68      602.08     44.85 o 
   2 -11   8      472.10      512.49     34.98 o 
   3 -11   8        4.96       -6.30     12.89 o 
   4 -11   8      257.30      301.44     24.09 o 
   5 -11   8       68.63       39.11     16.31 o 
   6 -11   8       20.77      -12.25     24.89 o 
   7 -11   8      162.28      123.16     33.95 o 
  -7 -10   8        0.21       11.80     19.77 o 
  -6 -10   8      158.49      163.11     28.98 o 
  -5 -10   8      464.96      475.68     40.26 o 
  -4 -10   8      142.23      162.82     28.46 o 
  -3 -10   8       73.64       71.86     20.08 o 
  -2 -10   8      267.22      258.10     25.62 o 
  -1 -10   8       16.57       19.53     11.77 o 
   0 -10   8      482.27      475.73     24.30 o 
   1 -10   8      746.64      856.85     32.10 o 
   2 -10   8      918.88      914.24     33.31 o 
   3 -10   8        3.06      -10.55     10.55 o 
   4 -10   8      544.48      616.30     29.48 o 
   5 -10   8       93.90       88.33     17.17 o 
   6 -10   8       53.35       42.01     50.97 o 
   7 -10   8      182.37      193.16     33.83 o 
   8 -10   8       60.81        1.78     26.99 o 
  -7  -9   8       20.68       13.78     29.65 o 
  -6  -9   8      441.12      441.52     29.68 o 
  -5  -9   8      571.13      630.51     34.07 o 
  -4  -9   8      334.07      312.67     31.67 o 
  -3  -9   8      180.32      154.78     20.02 o 
  -2  -9   8      898.95      850.46     37.95 o 
  -1  -9   8       31.69       34.31     11.41 o 
   0  -9   8      308.91      290.94     19.75 o 
   1  -9   8      750.63      800.87     29.93 o 
   2  -9   8       79.11      102.62     14.90 o 
   3  -9   8      227.00      213.66     29.18 o 
   4  -9   8      708.23      789.24     31.85 o 
   5  -9   8        8.74        9.66     13.16 o 
   6  -9   8       10.57       -0.72     29.60 o 
   7  -9   8      161.27      212.74     66.50 o 
   8  -9   8      125.81      105.79     30.57 o 
   9  -9   8        3.11      -30.22     30.22 o 
  -7  -8   8        0.38        0.47     12.29 o 
  -6  -8   8      458.62      529.78     31.38 o 
  -5  -8   8     1305.54     1414.09     50.66 o 
  -4  -8   8      182.78      205.32     21.58 o 
  -3  -8   8      524.62      504.66     38.81 o 
  -2  -8   8     1055.48     1055.83     41.41 o 
  -1  -8   8       35.18       15.93     13.83 o 
   0  -8   8      385.40      390.41     20.89 o 
   1  -8   8      873.41      829.38     33.75 o 
   2  -8   8        0.85       -3.97     15.57 o 
   3  -8   8       86.73       84.31     15.16 o 
   4  -8   8      647.28      749.45     53.66 o 
   5  -8   8       57.59       47.08     15.00 o 
   6  -8   8       61.41       36.94     32.19 o 
   7  -8   8      164.00      172.20     30.02 o 
   8  -8   8       52.44       12.69     25.02 o 
   9  -8   8       24.78      -24.67     24.67 o 
  -8  -7   8      198.85      244.77     36.95 o 
  -7  -7   8        9.25        4.69      7.74 o 
  -6  -7   8     1065.11     1162.29     45.05 o 
  -5  -7   8      223.71      227.35     22.20 o 
  -4  -7   8      334.51      350.73     24.54 o 
  -3  -7   8      290.91      277.47     43.47 o 
  -2  -7   8      548.87      546.33     28.48 o 
  -1  -7   8      126.83      131.18     13.09 o 
   0  -7   8      412.45      382.01     19.76 o 
   1  -7   8      467.90      496.52     33.92 o 
   2  -7   8        1.99       -0.82     10.13 o 
   3  -7   8      215.02      229.20     18.28 o 
   4  -7   8     1527.88     1750.30     49.97 o 
   5  -7   8      219.35      210.80     19.43 o 
   6  -7   8      137.91      149.04     26.97 o 
   7  -7   8      145.26      175.23     34.57 o 
   8  -7   8        3.22      -20.27     20.27 o 
   9  -7   8       79.48       31.84     27.31 o 
  -9  -6   8      113.93      106.91     29.91 o 
  -8  -6   8       70.10      102.05     28.25 o 
  -7  -6   8       44.17       32.05     14.41 o 
  -6  -6   8     1812.91     1920.18     59.61 o 
  -5  -6   8       98.88       79.45     15.32 o 
  -4  -6   8     1009.72     1033.07     39.60 o 
  -3  -6   8       62.53       72.00     14.40 o 
  -2  -6   8     1315.79     1394.45     45.82 o 
  -1  -6   8       87.70       89.32     18.63 o 
   0  -6   8      886.00      866.74     27.24 o 
   1  -6   8     1034.26     1104.47     32.13 o 
   2  -6   8      504.20      510.46     22.65 o 
   3  -6   8      472.36      461.14     27.94 o 
   4  -6   8     1892.17     2079.90     88.89 o 
   5  -6   8        0.08       -9.04      9.04 o 
   6  -6   8      379.15      413.15     26.69 o 
   7  -6   8      209.43      233.99     45.13 o 
   8  -6   8        9.21      -19.62     19.62 o 
   9  -6   8       98.88       70.07     48.54 o 
  -9  -5   8      254.11      332.12     40.67 o 
  -8  -5   8      152.62      151.21     30.22 o 
  -7  -5   8      236.52      271.18     25.51 o 
  -6  -5   8     1380.66     1439.34     73.48 o 
  -5  -5   8       40.89       29.46     12.29 o 
  -4  -5   8      217.96      171.52     35.97 o 
  -3  -5   8     3054.72     2960.54     77.54 o 
  -2  -5   8      961.14      998.22     36.10 o 
  -1  -5   8        6.48       -0.04      9.13 o 
   0  -5   8      446.48      425.08     18.16 o 
   1  -5   8      441.96      420.24     19.12 o 
   2  -5   8      898.61      919.29     28.90 o 
   3  -5   8     1571.77     1638.62     42.73 o 
   4  -5   8     4603.85     4944.49     98.69 o 
   5  -5   8      402.32      387.43     29.70 o 
   6  -5   8      819.02      891.58     33.45 o 
   7  -5   8      153.55      176.90     27.55 o 
   8  -5   8        1.66      -12.01     35.09 o 
   9  -5   8      183.71      264.23     56.10 o 
  10  -5   8      102.21       72.14     51.85 o 
 -10  -4   8      130.85       87.46     29.39 o 
  -9  -4   8      511.51      652.04     51.75 o 
  -8  -4   8      250.19      266.09     37.16 o 
  -7  -4   8      156.06      139.93     29.91 o 
  -6  -4   8     1038.96     1084.14     39.53 o 
  -5  -4   8      566.94      596.06     34.62 o 
  -4  -4   8      288.34      297.61     21.40 o 
  -3  -4   8     1714.85     1700.93     50.63 o 
  -2  -4   8     2410.57     2323.61     62.76 o 
  -1  -4   8       35.78       24.77     16.35 o 
   0  -4   8     1311.03     1273.94     49.69 o 
   1  -4   8      746.72      751.57     24.03 o 
   2  -4   8       70.60       71.06     12.33 o 
   3  -4   8     1959.71     1983.48     47.63 o 
   4  -4   8      276.86      328.01     20.87 o 
   5  -4   8     1014.16     1066.26     34.70 o 
   6  -4   8      655.28      729.13     40.11 o 
   7  -4   8      177.30      197.38     26.68 o 
   8  -4   8        4.40        1.24     35.09 o 
   9  -4   8      117.71      110.33     45.64 o 
  10  -4   8      102.81       75.66     48.02 o 
 -11  -3   8        0.36        5.17     23.29 o 
 -10  -3   8      394.67      430.97     47.71 o 
  -9  -3   8      578.07      520.80     47.61 o 
  -8  -3   8      261.65      200.99     33.02 o 
  -7  -3   8      342.85      362.14     37.36 o 
  -6  -3   8     1807.74     1887.45     55.34 o 
  -5  -3   8      139.69      102.60     13.95 o 
  -4  -3   8      746.58      776.28     42.12 o 
  -3  -3   8     2912.15     2882.33     73.77 o 
  -2  -3   8     1656.64     1546.40     57.60 o 
  -1  -3   8       36.35       21.30     16.30 o 
   0  -3   8      789.37      702.09     27.83 o 
   1  -3   8      676.61      634.36     22.75 o 
   2  -3   8      131.06      142.40     13.14 o 
   3  -3   8     1554.60     1591.45     46.63 o 
   4  -3   8     1859.01     1835.45    135.32 o 
   5  -3   8      451.91      420.07     27.50 o 
   6  -3   8      955.89      966.15     33.31 o 
   7  -3   8      420.70      529.08     57.44 o 
   8  -3   8       42.49       93.56     39.85 o 
   9  -3   8      137.55      180.50     48.13 o 
  10  -3   8       82.08      124.40     49.68 o 
 -11  -2   8        1.27       23.60     24.32 o 
 -10  -2   8      134.66      130.72     32.81 o 
  -9  -2   8      421.90      392.36     41.19 o 
  -8  -2   8      260.19      228.32     32.91 o 
  -7  -2   8      508.75      462.95     39.43 o 
  -6  -2   8     2242.47     2359.13     83.11 o 
  -5  -2   8      203.58      195.33     17.03 o 
  -4  -2   8     1088.69      992.21     40.11 o 
  -3  -2   8     1163.22     1117.48     36.62 o 
  -2  -2   8      241.71      259.92     18.34 o 
  -1  -2   8      119.29      106.51     12.87 o 
   0  -2   8     1251.87     1182.70     44.61 o 
   1  -2   8      262.57      249.93     14.12 o 
   2  -2   8      820.64      799.14     26.79 o 
   3  -2   8      719.73      847.63     46.21 o 
   4  -2   8      230.51      287.24     18.67 o 
   5  -2   8      443.47      461.77     26.36 o 
   6  -2   8     1312.76     1266.57     46.33 o 
   7  -2   8      225.68      286.79     45.33 o 
   8  -2   8       92.51       94.80     36.95 o 
   9  -2   8      103.95      169.43     44.92 o 
  10  -2   8       14.71       -5.59     38.09 o 
 -12  -1   8      159.60       87.87     31.77 o 
 -11  -1   8       10.17        9.00     23.70 o 
 -10  -1   8      140.21      108.05     30.95 o 
  -9  -1   8      476.97      523.70     45.54 o 
  -8  -1   8       32.99        9.31     19.98 o 
  -7  -1   8      594.65      503.21     41.09 o 
  -6  -1   8     1814.69     1834.39     52.72 o 
  -5  -1   8      473.49      493.55     23.47 o 
  -4  -1   8     1398.10     1290.51     60.34 o 
  -3  -1   8      337.50      364.35     20.56 o 
  -2  -1   8      902.46      895.45     31.13 o 
  -1  -1   8      392.69      353.62     32.45 o 
   0  -1   8     1084.24      983.68     32.92 o 
   1  -1   8      255.65      249.45     13.89 o 
   2  -1   8      876.25      856.82     25.44 o 
   3  -1   8     1054.54     1114.08     31.19 o 
   4  -1   8       49.88       22.15     12.93 o 
   5  -1   8      359.14      375.84     22.04 o 
   6  -1   8     1120.25     1017.04     41.48 o 
   7  -1   8       34.22       18.43     33.07 o 
   8  -1   8      259.34      325.60     47.51 o 
   9  -1   8      294.04      410.99     53.72 o 
  10  -1   8       56.31      104.64     42.12 o 
 -12   0   8      136.20       97.08     32.50 o 
 -11   0   8       12.54      -10.87     21.42 o 
 -10   0   8      223.65      210.00     37.16 o 
  -9   0   8      288.30      320.74     40.26 o 
  -8   0   8       58.01       51.02     22.56 o 
  -7   0   8      556.66      534.77     42.23 o 
  -6   0   8     1669.23     1687.52     51.85 o 
  -5   0   8      135.53      123.67     13.67 o 
  -4   0   8     1376.36     1364.41     48.95 o 
  -3   0   8       40.10       37.52     10.45 o 
  -2   0   8      175.09      141.03     24.27 o 
  -1   0   8     3070.06     2874.99     71.31 o 
   0   0   8     1104.63      957.91     34.00 o 
   1   0   8      183.97      190.41     12.30 o 
   2   0   8      201.29      210.91     13.55 o 
   3   0   8      702.81      692.87     23.53 o 
   4   0   8        8.37        6.42     10.49 o 
   5   0   8      595.67      635.66     38.40 o 
   6   0   8     1674.69     1579.42     53.37 o 
   7   0   8        2.22      -12.42     41.61 o 
   8   0   8      178.90      238.67     41.50 o 
   9   0   8      510.94      745.39     64.58 o 
  10   0   8       90.91      140.24     42.54 o 
 -12   1   8       62.84       74.41     32.19 o 
 -11   1   8       74.28       61.06     28.77 o 
 -10   1   8      284.04      293.73     40.99 o 
  -9   1   8      144.54       86.01     27.74 o 
  -8   1   8        6.03        1.45     18.22 o 
  -7   1   8      925.91      818.46     51.44 o 
  -6   1   8     1453.64     1317.84     64.17 o 
  -5   1   8        1.96        6.17      8.97 o 
  -4   1   8     1343.64     1329.57     40.77 o 
  -3   1   8      838.03      765.36     32.03 o 
  -2   1   8       15.37       -0.03     12.63 o 
  -1   1   8     2000.12     2040.42     54.63 o 
   0   1   8     1755.49     1673.69     51.54 o 
   1   1   8       41.64       34.22      7.53 o 
   2   1   8      545.36      509.88     24.06 o 
   3   1   8      978.54      967.30     28.42 o 
   4   1   8       15.83        4.98     12.83 o 
   5   1   8      626.83      659.34     32.70 o 
   6   1   8      380.83      374.07     51.13 o 
   7   1   8        6.34       -4.00     16.68 o 
   8   1   8      148.99      182.57     37.36 o 
   9   1   8      281.84      336.26     48.02 o 
 -12   2   8       28.24       34.98     30.95 o 
 -11   2   8       82.53       63.13     28.98 o 
 -10   2   8      222.90      234.84     39.64 o 
  -9   2   8      260.40      302.63     39.74 o 
  -8   2   8        0.34      -16.77     16.77 o 
  -7   2   8     1152.57     1185.05     65.00 o 
  -6   2   8      489.69      476.09     39.23 o 
  -5   2   8        0.13       -8.51      8.51 o 
  -4   2   8      829.95      759.71     29.81 o 
  -3   2   8      645.37      560.56     24.06 o 
  -2   2   8       10.68       -1.26      9.05 o 
  -1   2   8     1509.05     1463.02     42.63 o 
   0   2   8     1667.77     1664.67     46.43 o 
   1   2   8      181.99      180.06     10.99 o 
   2   2   8      639.91      603.86     25.53 o 
   3   2   8     1495.35     1512.10     68.00 o 
   4   2   8        6.19        9.97     20.23 o 
   5   2   8      927.74      586.00     40.99 o 
   6   2   8      590.58      559.34     32.72 o 
   7   2   8        5.23       -5.88     16.86 o 
   8   2   8      363.93      439.76     48.44 o 
   9   2   8      215.95      250.88     45.13 o 
  10   2   8       51.41       84.97     38.29 o 
 -12   3   8       20.58        4.35     26.18 o 
 -11   3   8       75.81       71.52     30.74 o 
 -10   3   8      135.27      132.48     33.84 o 
  -9   3   8       83.37      122.23     30.32 o 
  -8   3   8      151.75      111.47     28.98 o 
  -7   3   8      485.93      451.98     40.88 o 
  -6   3   8       52.90       37.67     20.49 o 
  -5   3   8      111.67      104.15     14.61 o 
  -4   3   8      808.12      829.17     31.03 o 
  -3   3   8      876.93      451.46     29.50 o 
  -2   3   8        4.72       -5.98      8.84 o 
  -1   3   8     1283.03     1386.70     41.43 o 
   0   3   8       80.34       88.01      8.36 o 
   1   3   8      406.65      395.95     15.03 o 
   2   3   8      739.32      656.58     26.45 o 
   3   3   8     1685.05     1594.98     48.05 o 
   4   3   8       29.22       18.15     15.16 o 
   5   3   8     1084.71      943.69     55.68 o 
   6   3   8       44.36       46.50     18.73 o 
   7   3   8      246.34      212.91     52.21 o 
   8   3   8      611.59      743.43     58.68 o 
   9   3   8      251.05      337.30     49.26 o 
 -11   4   8       46.16       36.43     30.53 o 
 -10   4   8       73.11       77.11     31.05 o 
  -9   4   8      145.28       86.73     29.29 o 
  -8   4   8      116.75       66.34     25.98 o 
  -7   4   8      395.44      389.26     42.12 o 
  -6   4   8       37.73       49.78     21.63 o 
  -5   4   8      478.68      435.16     23.78 o 
  -4   4   8     1141.54     1148.45     38.47 o 
  -2   4   8      171.58      213.47     17.62 o 
  -1   4   8      416.19      456.71     22.44 o 
   0   4   8       10.36        4.71      6.84 o 
   1   4   8      240.39      223.90     12.33 o 
   2   4   8     2017.36     1892.12     53.32 o 
   3   4   8      423.90      381.14     23.09 o 
   4   4   8       28.44       41.59     14.35 o 
   5   4   8      626.89      633.28     32.20 o 
   6   4   8      128.77       97.17     21.37 o 
   7   4   8       87.69       62.20     29.60 o 
   8   4   8      595.42      724.38     58.48 o 
   9   4   8      341.13      508.69     54.13 o 
 -11   5   8      136.01       91.49     33.95 o 
 -10   5   8      172.07      193.33     40.78 o 
  -9   5   8       75.09       42.74     26.70 o 
  -8   5   8      169.34      113.43     30.74 o 
  -7   5   8      226.56      192.20     35.40 o 
  -6   5   8        3.73      -17.18     17.18 o 
  -5   5   8      481.73      518.65     26.51 o 
  -4   5   8     1300.61     1417.18     61.37 o 
  -3   5   8      104.77       79.42     49.52 o 
  -2   5   8       77.13       98.25     14.99 o 
  -1   5   8     1617.00     1712.53     52.68 o 
   0   5   8     1151.24     1176.44     29.69 o 
   1   5   8      268.27      264.43     18.67 o 
   2   5   8     2173.91     2108.27     59.56 o 
   3   5   8      620.39      636.70     31.31 o 
   4   5   8        4.51       -1.61     15.68 o 
   5   5   8      908.41      878.95     38.05 o 
   6   5   8      313.03      275.14     26.02 o 
   7   5   8      124.07      125.24     24.15 o 
   8   5   8      456.03      362.24     45.33 o 
   9   5   8      325.94      490.27     52.68 o 
 -11   6   8       67.37       87.66     36.64 o 
 -10   6   8      123.08      138.89     36.22 o 
  -9   6   8       26.87       20.39     27.32 o 
  -8   6   8      135.38      161.04     35.60 o 
  -7   6   8      474.58      464.60     46.06 o 
  -6   6   8      419.61      446.39     41.71 o 
  -5   6   8      903.85     1000.31     58.27 o 
  -4   6   8      862.62      936.40     36.81 o 
  -3   6   8       33.14       18.96     12.70 o 
  -2   6   8      585.27      600.69     28.25 o 
  -1   6   8      938.84     1010.82     28.56 o 
   0   6   8      176.09      189.68     17.50 o 
   1   6   8       53.31       46.33     13.61 o 
   2   6   8      910.29      983.29     37.67 o 
   3   6   8      586.94      600.77     31.08 o 
   4   6   8       24.61       27.05     15.01 o 
   5   6   8     1531.24     1518.49     52.78 o 
   6   6   8      240.52      242.37     25.90 o 
   7   6   8       71.03       76.93     21.66 o 
   8   6   8      423.74      413.40     34.31 o 
 -11   7   8       87.04       75.24     35.09 o 
 -10   7   8      126.10      145.10     40.36 o 
  -9   7   8       14.97        7.14     27.32 o 
  -8   7   8      129.82      139.20     36.22 o 
  -7   7   8       79.70      123.06     34.05 o 
  -6   7   8        0.19       21.63     23.08 o 
  -5   7   8     1585.77     1793.31     84.25 o 
  -4   7   8       73.06       80.13     18.50 o 
  -3   7   8      294.96      297.67     34.83 o 
  -2   7   8       97.71      133.53     15.72 o 
  -1   7   8      407.10      423.89     23.12 o 
   0   7   8      201.53      233.44     20.79 o 
   1   7   8        8.55      -11.46     11.46 o 
   2   7   8      890.99      902.61     64.38 o 
   3   7   8        7.81       16.18     13.73 o 
   4   7   8       94.10       99.20     19.16 o 
   5   7   8     1808.44     1728.06     70.69 o 
   6   7   8       58.61       45.23     20.10 o 
   7   7   8       59.02       44.71     20.51 o 
   8   7   8      238.32      221.07     29.71 o 
 -10   8   8       46.38       64.79     37.67 o 
  -9   8   8       45.73       58.79     33.95 o 
  -8   8   8        9.80       -1.35     27.43 o 
  -7   8   8        6.48       -3.83     24.53 o 
  -6   8   8        0.02      -20.91     20.91 o 
  -5   8   8      332.34      313.08     39.74 o 
  -4   8   8        1.08      -14.84     14.84 o 
  -3   8   8       23.15       14.18     14.68 o 
  -2   8   8      578.53      674.89     35.34 o 
  -1   8   8      943.56     1128.21     42.69 o 
   0   8   8       18.72       -6.91     13.65 o 
   1   8   8      147.96      150.21     35.81 o 
   2   8   8      139.70      163.51     31.31 o 
   3   8   8      190.75      152.98     21.61 o 
   4   8   8       46.46       34.84     18.47 o 
   5   8   8     1429.58     1369.12     62.41 o 
   6   8   8       33.82       22.14     18.78 o 
   7   8   8      245.89      313.24     45.69 o 
   8   8   8      287.17      295.84     33.39 o 
 -10   9   8       33.48        7.66     33.64 o 
  -9   9   8       12.47      -27.74     28.46 o 
  -8   9   8        6.12       -9.42     27.22 o 
  -7   9   8      274.61      279.65     44.61 o 
  -6   9   8        3.63      -22.25     22.25 o 
  -5   9   8      418.60      480.95     45.23 o 
  -4   9   8      327.90      402.54     28.85 o 
  -3   9   8        1.86      -14.08     14.08 o 
  -2   9   8      482.40      546.53     32.17 o 
  -1   9   8      738.03      846.36     38.31 o 
   0   9   8       48.73       38.01     16.98 o 
   1   9   8      727.00      790.64     37.37 o 
   2   9   8      546.99      556.39     32.48 o 
   3   9   8        8.99        1.83     16.28 o 
   4   9   8      292.05      333.41     29.95 o 
   5   9   8      677.07      776.30    118.61 o 
   6   9   8        1.85       -6.49     17.95 o 
   7   9   8      338.18      314.45     33.41 o 
  -9  10   8       30.58      -30.74     30.74 o 
  -8  10   8       81.07       79.28     37.05 o 
  -7  10   8       79.82       73.79     34.67 o 
  -6  10   8       48.96       33.33     29.50 o 
  -5  10   8      398.17      459.12     45.33 o 
  -4  10   8       33.32       38.68     19.77 o 
  -3  10   8      179.60      216.21     38.50 o 
  -2  10   8      773.91      889.83     41.14 o 
  -1  10   8      433.37      515.78     32.91 o 
   0  10   8       68.45       49.65     19.35 o 
   1  10   8      927.72      980.96     43.89 o 
   2  10   8      199.65      268.04     27.13 o 
   3  10   8       12.60      -15.61     16.08 o 
   4  10   8      563.66      559.23     36.51 o 
   5  10   8      486.70      475.60     63.44 o 
   6  10   8       14.38      -18.50     20.17 o 
  -9  11   8        2.99      -30.53     30.53 o 
  -8  11   8       44.34       29.29     34.46 o 
  -7  11   8       47.33       37.47     34.15 o 
  -6  11   8       17.21      -25.15     25.15 o 
  -5  11   8      305.27      403.33     44.40 o 
  -3  11   8      103.23       84.14     33.12 o 
  -2  11   8      558.26      638.30     37.21 o 
  -1  11   8      172.26      198.40     26.08 o 
   0  11   8       17.34        3.07     17.86 o 
   1  11   8       21.05       33.08     18.48 o 
   2  11   8       68.49       72.73     21.53 o 
   3  11   8       25.63       -3.93     28.51 o 
   4  11   8      241.81      273.66     35.40 o 
   5  11   8      206.70      222.12     30.58 o 
  -8  12   8       75.08       83.83     37.98 o 
  -7  12   8       19.24      -27.43     30.74 o 
  -6  12   8        6.19      -25.87     27.43 o 
  -5  12   8       36.84       21.73     29.50 o 
  -3  12   8      263.71      256.36     43.78 o 
  -2  12   8      203.31      234.22     29.05 o 
  -1  12   8      407.52      459.16     53.09 o 
   0  12   8       15.81       -6.55     19.47 o 
   1  12   8      346.61      384.66     32.51 o 
   2  12   8      410.10      464.38     35.51 o 
   3  12   8       36.36       34.80     21.21 o 
   4  12   8      397.44      467.28     38.29 o 
  -6  13   8        3.36      -19.77     29.70 o 
  -3  13   8       52.31       46.99     33.22 o 
  -2  13   8       73.25       93.77     37.36 o 
  -1  13   8       92.59       96.17     24.14 o 
   0  13   8      175.40      169.56     27.76 o 
   1  13   8      356.12      421.35     35.85 o 
   2  13   8       37.20       38.88     22.97 o 
   3  13   8       46.46       60.04     24.24 o 
  -3  14   8       76.00      165.18     41.71 o 
  -2  14   8      141.74      166.74     42.74 o 
  -1  14   8       16.29        6.41     20.85 o 
   0  14   8       72.36       74.81     24.44 o 
   1  14   8      206.27      223.94     31.02 o 
  -2 -14   9       87.95       71.71     36.33 o 
  -1 -14   9      128.44      131.63     24.15 o 
   0 -14   9       26.78       56.54     20.02 o 
   1 -14   9       16.30       18.34     18.20 o 
   2 -14   9       92.69       63.03     27.58 o 
   3 -14   9       26.02       17.86     19.51 o 
  -4 -13   9      166.66      184.79     25.32 o 
  -3 -13   9       13.02       24.58     17.33 o 
  -2 -13   9      288.64      249.12     27.19 o 
  -1 -13   9      245.43      251.26     27.86 o 
   0 -13   9       43.32       66.76     20.71 o 
   1 -13   9      126.75      137.67     23.60 o 
   2 -13   9      184.81      219.11     27.93 o 
   3 -13   9        6.48       -1.79     19.56 o 
   4 -13   9       35.11       20.84     18.37 o 
   5 -13   9      149.02      189.71     51.13 o 
  -6 -12   9       14.87        5.17     22.67 o 
  -5 -12   9      113.13      154.51     54.80 o 
  -4 -12   9      195.12      192.99     24.16 o 
  -3 -12   9       14.44       16.30     15.18 o 
  -2 -12   9      152.42      171.51     23.46 o 
  -1 -12   9      118.40       89.08     20.17 o 
   0 -12   9        0.56       11.96     15.90 o 
   1 -12   9      192.61      204.35     25.57 o 
   2 -12   9       62.32       76.24     20.86 o 
   3 -12   9        2.98       -0.58     15.86 o 
   4 -12   9       80.46       62.84     19.31 o 
   5 -12   9       92.60       61.89     41.09 o 
   6 -12   9        9.44      -35.60     35.60 o 
  -7 -11   9       71.78       87.25     26.81 o 
  -6 -11   9        0.57        8.69     21.01 o 
  -5 -11   9       71.36       70.45     17.80 o 
  -4 -11   9      178.23      171.37     22.18 o 
  -3 -11   9        1.38       -1.87     13.77 o 
  -2 -11   9      277.00      247.36     25.32 o 
  -1 -11   9      128.20      117.01     20.58 o 
   0 -11   9       93.05       82.26     19.22 o 
   1 -11   9      344.36      351.74     31.31 o 
   2 -11   9      188.70      188.28     24.91 o 
   3 -11   9        5.09       -2.20     14.62 o 
   4 -11   9      106.81      133.38     22.75 o 
   5 -11   9       65.58       65.41     40.88 o 
   6 -11   9        0.39      -32.19     32.19 o 
   7 -11   9       44.67       -8.49     34.57 o 
  -7 -10   9      115.72      143.34     29.39 o 
  -6 -10   9       48.84       64.07     23.18 o 
  -5 -10   9      493.68      535.70     43.68 o 
  -4 -10   9      211.25      222.75     23.78 o 
  -3 -10   9       34.90       48.42     18.63 o 
  -2 -10   9      654.67      717.10     36.91 o 
  -1 -10   9       80.99      101.99     19.27 o 
   0 -10   9       62.43       42.30     17.03 o 
   1 -10   9      347.67      403.77     40.93 o 
   2 -10   9      552.49      598.03     34.72 o 
   3 -10   9        7.44        7.05     15.47 o 
   4 -10   9      190.61      206.10     25.40 o 
   5 -10   9       64.23       47.06     18.48 o 
   6 -10   9        9.40      -26.50     26.50 o 
   7 -10   9      134.43       92.67     31.70 o 
  -7  -9   9       42.68       42.24     29.76 o 
  -6  -9   9      143.23      126.74     21.26 o 
  -5  -9   9      485.23      531.14     32.85 o 
  -4  -9   9      452.17      460.67     39.33 o 
  -3  -9   9      103.64      103.87     18.66 o 
  -2  -9   9      716.10      722.78     35.90 o 
  -1  -9   9       49.65       69.94     16.64 o 
   0  -9   9       22.66       13.00     14.57 o 
   1  -9   9      908.77      870.17     39.81 o 
   2  -9   9      356.61      391.29     48.75 o 
   3  -9   9       51.16       23.32     16.29 o 
   4  -9   9      267.60      308.61     27.55 o 
   5  -9   9       88.53       90.24     23.91 o 
   6  -9   9       18.35      -14.07     22.19 o 
   7  -9   9      176.12      182.50     32.14 o 
   8  -9   9      123.32       75.45     31.00 o 
  -8  -8   9      191.84      201.82     37.57 o 
  -7  -8   9        9.23       28.04     14.49 o 
  -6  -8   9      146.08      170.27     22.48 o 
  -5  -8   9      770.31      852.47     39.43 o 
  -4  -8   9        7.28        0.48     13.06 o 
  -3  -8   9      216.96      193.77     21.65 o 
  -2  -8   9      567.95      585.59     33.07 o 
  -1  -8   9      208.99      246.41     23.05 o 
   0  -8   9        5.33        1.30     15.37 o 
   1  -8   9      523.06      524.06     31.14 o 
   2  -8   9      231.70      248.79     24.22 o 
   3  -8   9        5.41       -5.44     13.46 o 
   4  -8   9      285.26      312.80     22.72 o 
   5  -8   9      169.24      165.54     21.67 o 
   6  -8   9       32.61       25.72     23.36 o 
   7  -8   9      200.37      165.85     30.66 o 
   8  -8   9       75.36       51.76     27.24 o 
  -9  -7   9      103.27      103.19     31.67 o 
  -8  -7   9      255.13      295.38     39.54 o 
  -7  -7   9        6.97        7.23     11.97 o 
  -6  -7   9      318.28      347.73     27.53 o 
  -5  -7   9      522.18      563.28     32.01 o 
  -4  -7   9        5.70       -4.71     11.68 o 
  -3  -7   9       49.72       49.12     14.57 o 
  -2  -7   9      965.02      885.44     42.38 o 
  -1  -7   9       30.01       24.66     12.60 o 
   0  -7   9      517.80      492.52     28.16 o 
   1  -7   9      636.52      637.12     32.08 o 
   2  -7   9      282.39      276.26     28.41 o 
   3  -7   9       68.55       54.43     20.65 o 
   4  -7   9      296.75      328.54     22.71 o 
   5  -7   9       26.93       23.18     14.16 o 
   6  -7   9      175.40      119.46     66.24 o 
   7  -7   9      141.15      174.88     29.65 o 
   8  -7   9       60.34       13.65     24.79 o 
   9  -7   9       44.45       42.02     48.13 o 
  -9  -6   9       78.26       78.76     29.60 o 
  -8  -6   9      221.16      199.03     35.19 o 
  -7  -6   9        5.10       -7.44     13.82 o 
  -6  -6   9      406.74      421.81     28.37 o 
  -5  -6   9      551.48      602.18     31.21 o 
  -4  -6   9      950.26      984.33     39.33 o 
  -3  -6   9      290.36      284.33     24.84 o 
  -2  -6   9     1410.56     1385.59     59.36 o 
  -1  -6   9       11.69       16.77     14.39 o 
   0  -6   9      768.93      779.10     34.04 o 
   1  -6   9      443.63      443.51     26.72 o 
   2  -6   9       48.26       68.60     15.29 o 
   3  -6   9       23.09       -3.74     13.73 o 
   4  -6   9      999.62     1060.07     35.61 o 
   5  -6   9       36.96       35.44     14.10 o 
   6  -6   9      116.40      137.53     20.61 o 
   7  -6   9       78.18       80.75     47.66 o 
   8  -6   9       26.17        9.42     40.99 o 
   9  -6   9       94.80       15.32     47.92 o 
 -10  -5   9        7.88        3.42     23.18 o 
  -9  -5   9      178.48      192.71     36.33 o 
  -8  -5   9      487.17      540.16     48.02 o 
  -7  -5   9       79.61       49.58     24.74 o 
  -6  -5   9     1164.98     1211.96     68.62 o 
  -5  -5   9      463.45      474.18     27.61 o 
  -4  -5   9       40.17       21.67     11.97 o 
  -3  -5   9     2284.86     2225.26     75.35 o 
  -2  -5   9     2221.34     2266.33     64.22 o 
  -1  -5   9        0.62       -3.86      9.51 o 
   0  -5   9      660.70      654.53     30.24 o 
   1  -5   9      136.82      169.06     28.20 o 
   2  -5   9      177.49      168.86     19.44 o 
   3  -5   9       46.51       26.53     32.39 o 
   4  -5   9      951.48      996.37     35.62 o 
   5  -5   9       10.11       32.63     14.02 o 
   6  -5   9      118.34      152.33     21.07 o 
   7  -5   9      482.21      619.95     64.48 o 
   8  -5   9       86.78       73.59     42.74 o 
   9  -5   9       83.74       60.13     47.09 o 
 -11  -4   9      101.48      114.47     34.78 o 
 -10  -4   9       15.15        6.73     26.91 o 
  -9  -4   9      232.98      252.53     39.43 o 
  -8  -4   9      616.69      658.45     52.16 o 
  -7  -4   9       81.36       64.58     24.94 o 
  -6  -4   9       27.07       16.53     13.15 o 
  -5  -4   9      160.56      185.19     20.13 o 
  -4  -4   9        0.02      -12.42     12.42 o 
  -3  -4   9      758.87      817.80     33.40 o 
  -2  -4   9     1752.71     1758.11     53.04 o 
  -1  -4   9        2.32        2.21      9.00 o 
   0  -4   9      833.63      775.31     61.01 o 
   1  -4   9      200.30      220.90     25.36 o 
   2  -4   9        0.84      -11.38     11.38 o 
   3  -4   9      190.51      220.75     21.28 o 
   4  -4   9       34.61       64.24     14.92 o 
   5  -4   9       23.08       30.44     15.19 o 
   6  -4   9      315.83      274.29     27.11 o 
   7  -4   9      336.59      436.55     55.68 o 
   8  -4   9       21.15      -20.49     34.36 o 
   9  -4   9      225.96      383.77     60.24 o 
 -11  -3   9       39.74       49.68     30.12 o 
 -10  -3   9       67.10      106.40     32.08 o 
  -9  -3   9      187.29      173.15     36.02 o 
  -8  -3   9      395.83      408.40     43.06 o 
  -7  -3   9       33.60       25.15     20.91 o 
  -6  -3   9       41.50       46.02     13.25 o 
  -5  -3   9      314.94      288.35     33.74 o 
  -4  -3   9      251.40      261.38     20.39 o 
  -3  -3   9     1043.23     1016.47     37.07 o 
  -2  -3   9      564.29      524.25     25.44 o 
  -1  -3   9      120.77      130.10     14.87 o 
   0  -3   9      846.25      853.72     32.76 o 
   1  -3   9      296.14      310.29     21.58 o 
   2  -3   9      141.63      139.68     17.03 o 
   3  -3   9      534.63      533.39     29.13 o 
   4  -3   9      812.57      861.26     37.16 o 
   5  -3   9      109.65      113.20     16.60 o 
   6  -3   9      478.30      530.39     32.55 o 
   7  -3   9      227.81      283.38     46.37 o 
   8  -3   9        2.35        8.18     35.91 o 
   9  -3   9      419.21      668.70     70.28 o 
 -11  -2   9       49.95       34.15     26.08 o 
 -10  -2   9       40.22       45.64     27.94 o 
  -9  -2   9       77.09       51.13     26.60 o 
  -8  -2   9       74.82       89.63     25.67 o 
  -7  -2   9       48.09       62.10     24.22 o 
  -6  -2   9      210.98      244.45     27.22 o 
  -5  -2   9      311.81      323.17     21.84 o 
  -4  -2   9        1.53       -5.85      9.13 o 
  -3  -2   9      535.74      513.45     25.66 o 
  -2  -2   9     2013.38     1959.61     55.65 o 
  -1  -2   9        2.60        8.03      9.22 o 
   0  -2   9     1669.63     1575.32     47.18 o 
   1  -2   9      402.82      376.61     22.24 o 
   2  -2   9      141.13      146.85     16.82 o 
   3  -2   9     2259.63     2043.51    220.19 o 
   4  -2   9      307.02      400.00     22.63 o 
   5  -2   9      334.41      366.21     23.69 o 
   6  -2   9      724.36      765.03     37.50 o 
   7  -2   9      289.03      323.64     45.54 o 
   8  -2   9       12.58       36.12     35.09 o 
   9  -2   9      253.96      374.87     57.86 o 
 -11  -1   9        1.32       20.18     28.15 o 
 -10  -1   9      103.44       84.66     28.57 o 
  -9  -1   9      149.44      142.10     33.02 o 
  -8  -1   9       30.41       28.25     22.25 o 
  -7  -1   9      295.82      274.27     34.78 o 
  -6  -1   9      503.17      479.50     26.04 o 
  -5  -1   9      211.98      231.35     18.44 o 
  -4  -1   9      352.17      368.25     21.43 o 
  -3  -1   9     1618.39     1582.70     47.54 o 
  -2  -1   9     1458.85     1428.75     44.33 o 
  -1  -1   9     1085.05      985.68     34.32 o 
   0  -1   9     2202.52     2101.76     57.70 o 
   1  -1   9      812.33      778.80     30.60 o 
   2  -1   9      285.43      284.58     20.58 o 
   3  -1   9      470.17      516.81     27.53 o 
   4  -1   9      134.75      164.72     25.28 o 
   5  -1   9        0.81       -5.03     15.88 o 
   6  -1   9     1160.37     1161.38     90.87 o 
   7  -1   9      208.55      208.51     46.47 o 
   8  -1   9        3.32       14.59     29.60 o 
   9  -1   9      316.33      527.94     61.48 o 
 -11   0   9        2.86      -21.01     21.01 o 
 -10   0   9       23.45      -16.87     22.98 o 
  -9   0   9      106.65      101.32     30.22 o 
  -8   0   9        9.86      -18.94     18.94 o 
  -7   0   9      350.56      271.68     35.19 o 
  -6   0   9      882.28      885.40     34.17 o 
  -5   0   9      183.65      176.90     17.01 o 
  -4   0   9      321.41      264.13     28.57 o 
  -3   0   9      143.35      164.94     16.50 o 
  -2   0   9      104.22       80.40     13.39 o 
  -1   0   9     2108.66     2074.83     57.04 o 
   0   0   9     4478.06     4203.27     99.49 o 
   1   0   9      602.96      603.90     27.06 o 
   2   0   9      272.09      252.29     19.63 o 
   3   0   9      574.69      555.68     40.11 o 
   4   0   9      282.09      323.52     24.69 o 
   5   0   9      115.35      122.17     32.24 o 
   6   0   9     1499.02     1470.08    155.71 o 
   7   0   9      135.63      145.02     35.19 o 
   8   0   9        8.79       70.59     32.08 o 
   9   0   9      523.51      672.32     64.79 o 
 -11   1   9       19.26       -9.42     23.70 o 
 -10   1   9       79.75       86.63     31.67 o 
  -9   1   9      285.48      249.84     37.78 o 
  -8   1   9       33.71       45.02     22.98 o 
  -7   1   9      297.65      295.38     36.22 o 
  -6   1   9     1195.97     1113.12     60.96 o 
  -5   1   9      267.33      268.12     19.52 o 
  -4   1   9        2.52       -8.67      8.67 o 
  -3   1   9      455.73      482.92     23.56 o 
  -2   1   9      573.10      570.00     25.77 o 
  -1   1   9      759.43      714.20     29.15 o 
   0   1   9     1673.05     1616.75     55.16 o 
   1   1   9      511.65      504.15     24.21 o 
   2   1   9      357.85      339.16     34.05 o 
   3   1   9     1312.40     1166.83     59.30 o 
   4   1   9      463.91      458.79     54.18 o 
   5   1   9      158.75      165.82     21.35 o 
   6   1   9     1437.62     1214.33    137.55 o 
   7   1   9      282.73      266.10     33.84 o 
   8   1   9       82.61      169.74     36.12 o 
   9   1   9      371.20      537.26     57.03 o 
 -11   2   9       11.97       20.70     24.12 o 
 -10   2   9      170.43      147.07     33.95 o 
  -9   2   9      260.35      233.91     36.95 o 
  -8   2   9        5.96       40.47     22.67 o 
  -7   2   9      497.85      498.45     42.33 o 
  -6   2   9      907.86      838.54     51.54 o 
  -5   2   9       58.54       49.54     13.19 o 
  -4   2   9      333.46      314.16     20.75 o 
  -3   2   9      698.98      722.21     29.67 o 
  -2   2   9        2.45        0.21     10.12 o 
  -1   2   9     1064.06     1047.05     35.98 o 
   0   2   9     1056.05     1049.36     59.56 o 
   1   2   9      130.14      142.59     14.96 o 
   2   2   9      711.75      653.78     27.80 o 
   3   2   9     1312.84     1264.39     43.10 o 
   4   2   9      475.86      442.10     28.14 o 
   5   2   9      401.47      418.59     71.21 o 
   6   2   9     1295.79     1044.60     61.58 o 
   7   2   9      194.38      157.61     39.17 o 
   8   2   9       86.84      189.50     37.67 o 
   9   2   9      354.09      530.53     57.23 o 
 -11   3   9        0.02       -0.72     25.87 o 
 -10   3   9       35.20       -4.24     24.94 o 
  -9   3   9       86.59      107.74     30.95 o 
  -8   3   9       26.77       40.67     24.43 o 
  -7   3   9      494.09      486.96     43.78 o 
  -6   3   9      606.21      674.70     47.30 o 
  -5   3   9       30.63       -2.72     10.76 o 
  -4   3   9      398.42      402.37     22.98 o 
  -3   3   9      725.74      727.91     40.93 o 
  -2   3   9      293.63      294.03     19.69 o 
  -1   3   9      598.54      569.69     26.02 o 
   0   3   9      608.58      610.31     26.01 o 
   1   3   9       84.52       58.26     12.22 o 
   2   3   9     1259.77     1222.72     62.62 o 
   3   3   9     1396.86     1401.70     45.53 o 
   4   3   9       99.77       69.65     27.74 o 
   5   3   9      297.64      358.61     60.34 o 
   6   3   9      207.24      117.93     31.36 o 
   7   3   9        9.40       34.65     19.68 o 
   8   3   9      218.84      238.77     41.19 o 
   9   3   9      363.43      541.91     56.51 o 
 -11   4   9        0.13       21.84     28.36 o 
 -10   4   9        6.74       -2.28     26.50 o 
  -9   4   9      197.97      193.75     36.95 o 
  -8   4   9       14.31       -1.55     22.46 o 
  -7   4   9      106.94       86.01     27.84 o 
  -6   4   9      286.77      308.22     37.57 o 
  -5   4   9        3.90      -11.90     11.90 o 
  -4   4   9      541.83      460.64     25.03 o 
  -3   4   9      791.03      853.59     33.15 o 
  -2   4   9       75.40       86.00     17.65 o 
  -1   4   9     1604.27     1556.61     46.94 o 
   0   4   9       28.92       24.76     10.91 o 
   1   4   9      190.41      178.84     29.60 o 
   2   4   9     2060.63     1819.18     81.45 o 
   3   4   9     2043.12     2017.68     73.48 o 
   4   4   9      125.93      127.86     18.58 o 
   5   4   9      313.96      323.36     26.43 o 
   6   4   9      392.61      326.12     42.02 o 
   7   4   9        8.09       11.22     26.13 o 
   8   4   9      187.13      172.63     38.50 o 
   9   4   9      473.22      548.75     55.27 o 
 -11   5   9       20.97       39.64     29.91 o 
 -10   5   9       91.52      121.30     36.53 o 
  -9   5   9      137.79      149.35     36.64 o 
  -8   5   9       96.68      103.08     31.67 o 
  -7   5   9      208.71      266.92     39.23 o 
  -6   5   9      117.47      136.00     29.39 o 
  -5   5   9        4.06      -15.41     16.04 o 
  -4   5   9      675.06      678.30     31.31 o 
  -3   5   9      599.67      648.43     30.17 o 
  -2   5   9      115.81      130.15     16.88 o 
  -1   5   9     2089.41     2233.36     61.47 o 
   0   5   9       11.48        1.66     22.67 o 
   1   5   9      295.45      322.40     37.67 o 
   2   5   9     2253.14     2136.92     92.63 o 
   3   5   9     1050.86     1020.60     39.24 o 
   4   5   9       13.56        3.20     17.96 o 
   5   5   9      749.93      689.06     35.20 o 
   6   5   9      415.29      371.96     29.39 o 
   7   5   9        9.54      -16.97     27.43 o 
   8   5   9      225.00      227.31     62.36 o 
 -11   6   9       22.35       28.15     30.01 o 
 -10   6   9      105.94       91.70     34.78 o 
  -9   6   9      111.35       79.80     33.02 o 
  -8   6   9       76.66       54.03     28.67 o 
  -7   6   9      292.40      314.94     42.54 o 
  -6   6   9      148.69      185.05     33.43 o 
  -5   6   9       39.52       30.95     22.05 o 
  -4   6   9      947.86      975.05     38.90 o 
  -3   6   9      496.46      492.30     27.76 o 
  -2   6   9      190.41      212.76     20.40 o 
  -1   6   9      761.45      816.89     33.37 o 
   0   6   9        1.25       -8.80     24.12 o 
   1   6   9     1015.49      965.64     61.27 o 
   2   6   9     1804.65     1699.95     82.90 o 
   3   6   9      267.89      262.39     23.22 o 
   4   6   9        3.84       -4.60     13.96 o 
   5   6   9      503.14      499.40     31.47 o 
   6   6   9      426.44      454.12     66.03 o 
   7   6   9        4.73      -19.06     19.06 o 
   8   6   9      180.81      121.20     38.29 o 
 -10   7   9      157.88      176.26     43.47 o 
  -9   7   9       11.59      -20.18     27.12 o 
  -8   7   9      136.50      121.51     35.29 o 
  -7   7   9      117.73       88.18     32.19 o 
  -6   7   9       58.76       63.55     27.53 o 
  -5   7   9      500.93      589.01     46.26 o 
  -4   7   9      641.11      688.08     33.54 o 
  -3   7   9      413.45      472.13     28.32 o 
  -2   7   9        7.80       -9.78     12.75 o 
  -1   7   9      919.35     1065.82     63.34 o 
   0   7   9      645.24      727.18     55.99 o 
   1   7   9      296.86      256.36     40.47 o 
   2   7   9     1222.20     1172.42     69.86 o 
   3   7   9      146.70      173.40     31.05 o 
   4   7   9        0.27      -14.11     14.11 o 
   5   7   9      915.40      833.94     40.23 o 
   6   7   9      372.34      375.95     33.38 o 
   7   7   9       26.04        6.10     21.13 o 
 -10   8   9       96.79       52.47     35.29 o 
  -9   8   9       16.40      -27.43     27.43 o 
  -8   8   9        5.41       14.08     28.05 o 
  -7   8   9      113.57      127.82     35.50 o 
  -6   8   9        0.17      -21.73     21.73 o 
  -5   8   9      538.80      557.23     46.16 o 
  -4   8   9      318.99      367.61     27.62 o 
  -3   8   9      127.54      142.35     25.82 o 
  -2   8   9      119.01      157.94     35.40 o 
  -1   8   9     1015.17     1166.94     69.03 o 
   0   8   9       51.62       82.28     33.84 o 
   1   8   9      358.00      354.79     44.61 o 
   2   8   9      563.97      539.64     52.78 o 
   3   8   9       41.65       29.06     17.18 o 
   4   8   9        7.73      -16.56     16.56 o 
   5   8   9      799.95      769.88     40.48 o 
   6   8   9      217.43      263.75     29.95 o 
   7   8   9        6.75      -19.50     19.50 o 
  -9   9   9        9.99      -31.05     31.05 o 
  -8   9   9       47.48       29.19     32.50 o 
  -7   9   9      567.45      564.79     53.61 o 
  -6   9   9       13.40       -7.66     24.84 o 
  -5   9   9        4.89        7.97     24.94 o 
  -4   9   9       93.03       70.77     21.50 o 
  -3   9   9       40.08       37.26     31.05 o 
  -2   9   9      170.17      266.51     40.47 o 
  -1   9   9      561.84      595.94     53.09 o 
   0   9   9       41.85       52.58     32.60 o 
   1   9   9      394.98      433.14     49.78 o 
   2   9   9      186.43      219.83     40.99 o 
   3   9   9      177.91      156.63     24.32 o 
   4   9   9      173.31      220.67     27.03 o 
   5   9   9      561.43      595.64     73.22 o 
   6   9   9       35.87       20.71     34.10 o 
  -9  10   9       15.95      -30.22     30.22 o 
  -8  10   9      111.62      133.10     40.47 o 
  -7  10   9      173.80      137.55     39.95 o 
  -6  10   9       86.47       28.36     27.84 o 
  -5  10   9       36.85       12.01     25.98 o 
  -4  10   9      194.76      224.83     38.24 o 
  -3  10   9        0.93      -28.15     28.15 o 
  -2  10   9      308.00      363.59     46.06 o 
  -1  10   9      402.97      568.10     55.47 o 
   0  10   9        0.08      -17.70     31.05 o 
   1  10   9      403.41      398.78     49.47 o 
   2  10   9      121.43      162.60     40.67 o 
   3  10   9      121.23      115.40     40.05 o 
   4  10   9      378.07      400.83     33.55 o 
   5  10   9      330.15      356.78     70.59 o 
   6  10   9       87.04       72.51     24.44 o 
  -8  11   9       48.32       60.03     37.47 o 
  -7  11   9      101.20       55.37     36.43 o 
  -6  11   9        5.51      -19.46     27.12 o 
  -5  11   9       36.16       -4.45     27.63 o 
  -3  11   9       13.36      -28.46     28.46 o 
  -2  11   9      172.71      207.00     42.85 o 
  -1  11   9      418.54      516.66     54.65 o 
   0  11   9      119.25      104.64     38.60 o 
   1  11   9       10.26      -15.01     32.39 o 
   2  11   9      101.13       64.38     35.81 o 
   3  11   9        0.09      -30.74     33.95 o 
   4  11   9      222.99      233.59     48.54 o 
   5  11   9      249.42      262.67     31.28 o 
  -7  12   9       60.43       19.15     34.78 o 
  -6  12   9        5.36      -21.22     28.46 o 
  -3  12   9       98.89      102.77     39.64 o 
  -2  12   9      214.88      261.64     45.85 o 
  -1  12   9      561.36      696.75     62.62 o 
   0  12   9       20.06       60.86     36.22 o 
   1  12   9      208.31      182.05     43.57 o 
   2  12   9      233.85      218.90     46.37 o 
   3  12   9        7.93      -33.43     34.05 o 
  -3  13   9       27.03        1.45     33.53 o 
  -2  13   9       76.60       34.78     36.85 o 
  -1  13   9       83.90       47.40     38.81 o 
   0  13   9       95.70       94.70     41.61 o 
   1  13   9      203.83      198.92     47.40 o 
   2  13   9       25.85      -26.70     34.88 o 
  -2  14   9       38.40       52.89     39.43 o 
  -1  14   9       40.37      -11.38     37.57 o 
  -3 -13  10       60.61       63.26     19.92 o 
  -2 -13  10       76.35      106.56     32.86 o 
  -1 -13  10      256.54      291.96     30.46 o 
   0 -13  10       93.43       91.53     50.82 o 
   1 -13  10       13.58       26.40     19.04 o 
   2 -13  10       97.06      134.59     25.25 o 
   3 -13  10       58.10       32.84     19.65 o 
  -5 -12  10       39.78        3.56     15.65 o 
  -4 -12  10      185.75      187.17     25.01 o 
  -3 -12  10       23.83       13.62     16.12 o 
  -2 -12  10       46.46       39.73     21.73 o 
  -1 -12  10      117.56      117.58     22.42 o 
   0 -12  10       47.60       41.85     20.60 o 
   1 -12  10       72.77       79.79     21.35 o 
   2 -12  10      145.47      173.77     26.01 o 
   3 -12  10       61.37       66.27     21.75 o 
   4 -12  10       48.35       36.53     28.46 o 
   5 -12  10      106.84       49.58     42.54 o 
  -6 -11  10        0.36       12.82     22.56 o 
  -5 -11  10       76.74       77.45     19.06 o 
  -4 -11  10      297.25      331.75     53.04 o 
  -3 -11  10        1.32        1.96     14.17 o 
  -2 -11  10      114.93      111.30     20.32 o 
  -1 -11  10      293.34      316.00     29.32 o 
   0 -11  10       78.81       88.77     20.60 o 
   1 -11  10       99.61      115.93     21.88 o 
   2 -11  10      226.33      221.03     53.97 o 
   3 -11  10       70.91       52.09     19.48 o 
   4 -11  10      107.92      125.78     23.38 o 
   5 -11  10       92.37       51.96     40.99 o 
   6 -11  10       31.34        9.52     36.64 o 
  -7 -10  10      258.47      307.93     60.80 o 
  -6 -10  10        0.38        0.83     18.11 o 
  -5 -10  10      205.36      190.75     31.67 o 
  -4 -10  10      211.35      227.03     24.66 o 
  -3 -10  10        0.23       -7.92     12.13 o 
  -2 -10  10      212.30      216.83     24.48 o 
  -1 -10  10      209.29      206.88     52.47 o 
   0 -10  10       23.73        7.56     16.41 o 
   1 -10  10      109.00       89.39     20.84 o 
   2 -10  10      231.30      221.29     41.09 o 
   3 -10  10        0.03      -23.44     23.44 o 
   4 -10  10      170.48      258.12     28.02 o 
   5 -10  10      205.81      226.50     27.01 o 
   6 -10  10       23.93       12.11     36.43 o 
   7 -10  10       66.38      -32.71     32.71 o 
  -7  -9  10      111.41      118.80     21.51 o 
  -6  -9  10        4.44      -13.87     13.87 o 
  -5  -9  10      147.07      188.65     24.60 o 
  -4  -9  10      315.29      362.97     36.64 o 
  -3  -9  10        1.23       -5.87     18.11 o 
  -2  -9  10      471.37      472.36     51.02 o 
  -1  -9  10      251.03      260.15     61.79 o 
   0  -9  10       13.39       12.85     14.95 o 
   1  -9  10      315.23      327.20     28.02 o 
   2  -9  10      186.36      209.95     26.75 o 
   3  -9  10       13.57      -14.28     14.28 o 
   4  -9  10      177.62      187.83     24.82 o 
   5  -9  10      215.08      259.35     27.98 o 
   6  -9  10       10.40        7.14     32.71 o 
   7  -9  10       14.00      -16.56     32.08 o 
  -8  -8  10      145.58      113.95     32.71 o 
  -7  -8  10      193.91      183.95     23.67 o 
  -6  -8  10        0.19      -13.16     13.16 o 
  -5  -8  10      310.20      375.43     29.59 o 
  -4  -8  10      155.23      161.81     22.05 o 
  -3  -8  10       43.33       39.85     19.87 o 
  -2  -8  10      629.24      602.29     33.34 o 
  -1  -8  10      240.80      269.10     24.74 o 
   0  -8  10      120.96       76.93     17.68 o 
   1  -8  10      132.07      102.37     19.61 o 
   2  -8  10      315.91      313.61     26.70 o 
   3  -8  10       13.34       11.57     15.83 o 
   4  -8  10      327.46      339.70     29.06 o 
   5  -8  10      196.08      182.35     54.28 o 
   6  -8  10        0.12      -24.84     24.84 o 
   7  -8  10       25.83      -26.81     26.81 o 
   8  -8  10      167.88       70.48     37.36 o 
  -9  -7  10       25.42       17.70     26.29 o 
  -8  -7  10      197.55      237.94     40.26 o 
  -7  -7  10       79.77       67.60     18.27 o 
  -6  -7  10        2.06      -12.62     12.62 o 
  -5  -7  10      272.20      267.62     25.16 o 
  -4  -7  10      267.68      320.35     25.84 o 
  -3  -7  10        7.01      -11.43     11.43 o 
  -2  -7  10      310.70      329.64     34.36 o 
  -1  -7  10      172.94      200.72     28.67 o 
   0  -7  10       55.29       56.81     15.65 o 
   1  -7  10     1049.31      959.04     40.70 o 
   2  -7  10      598.17      653.82     34.69 o 
   3  -7  10      235.49      239.52     23.78 o 
   4  -7  10      265.26      303.41     26.87 o 
   5  -7  10      233.30      224.24     24.38 o 
   6  -7  10       12.32      -19.77     26.91 o 
   7  -7  10      161.76      156.70     39.74 o 
  -9  -6  10       70.54       67.89     28.57 o 
  -8  -6  10      282.93      318.88     42.54 o 
  -7  -6  10      104.92       98.43     29.60 o 
  -6  -6  10       54.46       69.91     16.90 o 
  -5  -6  10      390.48      420.86     29.39 o 
  -4  -6  10      113.15      120.35     17.81 o 
  -3  -6  10       66.05       52.10     18.42 o 
  -2  -6  10      275.34      294.37     23.35 o 
  -1  -6  10      144.56      171.08     25.36 o 
   0  -6  10      497.36      512.01     29.37 o 
   1  -6  10      662.68      712.72     75.09 o 
   2  -6  10      108.36      138.32     19.87 o 
   3  -6  10      357.07      363.54     56.92 o 
   4  -6  10      582.08      631.59     34.44 o 
   5  -6  10      250.89      282.83     25.76 o 
   6  -6  10       91.65      119.02     21.06 o 
   7  -6  10      344.90      461.50     51.23 o 
 -10  -5  10        8.90       17.39     27.12 o 
  -9  -5  10      126.35      149.97     35.81 o 
  -8  -5  10      540.98      622.85     54.03 o 
  -7  -5  10        7.80        8.18     22.77 o 
  -6  -5  10      564.17      595.56     31.93 o 
  -5  -5  10      392.53      423.54     27.18 o 
  -4  -5  10       23.70       20.08     23.86 o 
  -3  -5  10      211.24      225.10     20.87 o 
  -2  -5  10      695.10      752.19     34.13 o 
  -1  -5  10       58.11       43.83     14.32 o 
   0  -5  10      728.38      735.74     33.55 o 
   1  -5  10      986.61      983.70     39.52 o 
   2  -5  10      584.00      597.93     31.28 o 
   3  -5  10      487.59      536.75     35.09 o 
   4  -5  10     1087.98     1213.54     46.62 o 
   5  -5  10        0.76        0.29     17.91 o 
   6  -5  10      315.97      350.91     28.58 o 
 -10  -4  10        4.00       32.39     25.87 o 
  -9  -4  10      288.82      305.84     43.26 o 
  -8  -4  10     1016.92     1114.26     68.31 o 
  -7  -4  10        1.13       -2.48     21.01 o 
  -6  -4  10       58.52       18.06     37.98 o 
  -5  -4  10       87.95      120.95     33.69 o 
  -4  -4  10      135.38      156.16     18.47 o 
  -3  -4  10      213.85      230.68     27.12 o 
  -2  -4  10     1455.53     1536.86     50.03 o 
  -1  -4  10      174.38      160.16     28.51 o 
   0  -4  10      671.85      677.40     33.64 o 
   1  -4  10      708.66      738.86     33.71 o 
   2  -4  10     1390.86     1424.65     48.87 o 
   3  -4  10      853.37      891.32     38.38 o 
   4  -4  10     1504.26     1514.48     75.86 o 
   5  -4  10       40.40       35.09     15.33 o 
   6  -4  10      194.85      190.10     23.24 o 
 -10  -3  10        1.23        9.42     26.18 o 
  -9  -3  10      406.02      455.49     46.78 o 
  -8  -3  10     1182.06     1265.99     73.90 o 
  -7  -3  10       10.57        2.17     20.39 o 
  -6  -3  10      165.28      185.58     20.27 o 
  -5  -3  10     1633.08     1671.14     53.06 o 
  -4  -3  10       54.66       36.96     13.63 o 
  -3  -3  10     1107.88     1168.16     61.94 o 
  -2  -3  10      816.96      824.74     33.98 o 
  -1  -3  10       21.86       26.67     12.58 o 
   0  -3  10     1008.02     1015.87     45.44 o 
   1  -3  10      310.31      336.59     23.87 o 
   2  -3  10     1950.75     1952.15     58.91 o 
   3  -3  10      959.31      940.26     63.39 o 
   4  -3  10      772.42      742.91     48.95 o 
   5  -3  10      116.13      106.76     19.05 o 
   6  -3  10      108.31       98.53     26.50 o 
 -11  -2  10       96.58      111.26     34.36 o 
 -10  -2  10        0.96      -17.18     23.49 o 
  -9  -2  10      252.80      224.59     40.36 o 
  -8  -2  10      598.66      549.06     48.23 o 
  -7  -2  10        0.78      -12.94     18.22 o 
  -6  -2  10      179.89      192.16     47.04 o 
  -4  -2  10        0.04       -9.71      9.71 o 
  -3  -2  10      479.23      460.74     26.07 o 
  -2  -2  10      204.43      207.60     19.16 o 
  -1  -2  10        4.66       -9.44      9.44 o 
   0  -2  10      846.95      764.92     32.05 o 
   1  -2  10      376.82      416.06     35.40 o 
   2  -2  10      294.49      296.28     36.07 o 
   3  -2  10     2288.11     2108.20    133.93 o 
   4  -2  10      283.33      329.68     25.54 o 
   5  -2  10       23.21      -11.28     20.49 o 
   6  -2  10      289.25      264.23     34.15 o 
 -11  -1  10       44.66       20.39     26.39 o 
 -10  -1  10        4.69        7.35     23.91 o 
  -9  -1  10      252.07      245.29     38.29 o 
  -8  -1  10      424.13      412.96     41.50 o 
  -7  -1  10       18.96       12.32     20.18 o 
  -6  -1  10      595.15      596.55     54.70 o 
  -5  -1  10      318.26      323.32     24.99 o 
  -4  -1  10      227.49      275.12     21.29 o 
  -3  -1  10      208.59      200.88     18.36 o 
  -2  -1  10       26.06       35.78     16.82 o 
  -1  -1  10       74.13       58.83     13.34 o 
   0  -1  10     1312.28     1331.81     43.69 o 
   1  -1  10      388.26      323.53     22.94 o 
   2  -1  10       22.90       31.79     13.76 o 
   3  -1  10        1.70      -21.42     21.42 o 
   4  -1  10      488.66      486.96     41.50 o 
   5  -1  10       10.88      -19.35     19.35 o 
   6  -1  10      733.42      689.71     50.30 o 
   7  -1  10      426.68      434.79     43.37 o 
 -11   0  10        5.17       -1.66     25.36 o 
 -10   0  10       37.48       19.98     25.98 o 
  -9   0  10      217.63      267.96     40.57 o 
  -8   0  10      166.92      142.10     30.74 o 
  -7   0  10      144.77      125.54     29.60 o 
  -6   0  10      749.31      655.66     48.64 o 
  -5   0  10       91.72      100.02     24.74 o 
  -4   0  10       99.38       65.22     14.29 o 
  -3   0  10      171.45      174.25     21.99 o 
  -2   0  10      175.14      176.59     17.73 o 
  -1   0  10      626.23      581.49     33.43 o 
   0   0  10     1950.41     1800.83     86.52 o 
   1   0  10      762.52      743.51     31.95 o 
   2   0  10       43.74       31.87     13.73 o 
   3   0  10     1545.62     1512.55    112.09 o 
   4   0  10     1088.23      977.02     56.82 o 
   5   0  10       34.87        1.55     22.05 o 
   6   0  10      747.29      648.62     49.58 o 
   7   0  10      195.29      214.45     35.40 o 
 -11   1  10        8.11      -11.70     25.46 o 
 -10   1  10       68.70       28.67     26.29 o 
  -9   1  10      242.93      198.51     35.81 o 
  -8   1  10       84.82       59.41     24.53 o 
  -7   1  10      200.40      180.19     31.98 o 
  -6   1  10      874.27      880.77     55.06 o 
  -5   1  10      132.90      111.31     16.45 o 
  -4   1  10       26.71       -0.63      9.59 o 
  -3   1  10      906.98      878.38     34.14 o 
  -2   1  10      225.33      234.20     25.20 o 
  -1   1  10      425.63      412.78     31.72 o 
   0   1  10     1901.74     1810.05     53.14 o 
   1   1  10     1144.20     1098.82     38.77 o 
   2   1  10      125.07      113.43     25.56 o 
   3   1  10      782.30      766.30     50.20 o 
   4   1  10      319.92      261.02     34.98 o 
   5   1  10       86.92       71.31     28.25 o 
   6   1  10      562.37      509.83     46.16 o 
   7   1  10      217.38      223.24     37.05 o 
 -11   2  10        5.09       26.81     28.57 o 
 -10   2  10       71.57       70.17     30.53 o 
  -9   2  10       87.62       80.73     28.46 o 
  -8   2  10       13.75        8.18     21.22 o 
  -7   2  10      188.34      225.83     34.46 o 
  -6   2  10      657.81      702.75     49.58 o 
  -5   2  10       44.15       36.58     13.60 o 
  -4   2  10      138.59      126.68     25.36 o 
  -3   2  10     1590.44     1669.48     50.66 o 
  -2   2  10      144.57      121.14     16.18 o 
  -1   2  10      467.55      402.39     23.57 o 
   0   2  10     1694.22     1673.38     50.26 o 
   1   2  10      434.33      431.44     48.54 o 
   2   2  10      267.84      238.05     32.91 o 
   3   2  10      751.17      675.74     48.95 o 
   4   2  10      371.35      393.50     40.67 o 
   5   2  10      411.73      352.93     40.67 o 
   6   2  10      343.91      385.22     42.12 o 
   7   2  10      289.23      285.03     39.12 o 
 -11   3  10        7.49      -23.18     23.18 o 
 -10   3  10       14.33      -16.87     24.94 o 
  -9   3  10       49.23       15.01     24.84 o 
  -8   3  10        0.19       -5.38     21.01 o 
  -7   3  10      272.25      311.53     39.64 o 
  -6   3  10      559.41      470.29     41.71 o 
  -5   3  10        8.50       -5.20     15.01 o 
  -4   3  10      141.59       79.42     51.23 o 
  -3   3  10      515.90      534.92     27.79 o 
  -2   3  10       24.88       24.22     12.32 o 
  -1   3  10      368.40      328.12     22.32 o 
   0   3  10      571.70      549.79     27.11 o 
   1   3  10      157.59      146.14     28.36 o 
   2   3  10      272.73      299.21     36.02 o 
   3   3  10      773.86      733.90     51.23 o 
   4   3  10       79.78       62.20     28.36 o 
   5   3  10      143.58       95.01     30.74 o 
   6   3  10      399.16      379.32     42.95 o 
   7   3  10      108.20       94.49     31.77 o 
 -11   4  10       14.92       16.04     29.60 o 
 -10   4  10        9.83       36.33     29.29 o 
  -9   4  10      155.45      125.54     33.95 o 
  -8   4  10       20.12       14.80     25.05 o 
  -7   4  10      380.86      385.53     41.61 o 
  -6   4  10      382.79      387.19     38.40 o 
  -5   4  10       28.94       21.43     13.96 o 
  -4   4  10      395.34      362.89     47.56 o 
  -3   4  10      661.45      668.56     30.98 o 
  -2   4  10      120.24      135.34     21.68 o 
  -1   4  10      598.55      630.20     29.01 o 
   0   4  10      588.30      543.55     38.24 o 
   1   4  10      217.90      194.47     33.43 o 
   2   4  10      307.42      285.76     37.78 o 
   3   4  10      753.24      680.29     51.54 o 
   4   4  10      597.85      536.84     48.95 o 
   5   4  10       22.60        5.59     27.63 o 
   6   4  10      602.36      486.23     49.06 o 
   7   4  10       24.96       25.25     29.08 o 
 -10   5  10       89.43       99.36     33.95 o 
  -9   5  10      127.31       76.07     32.81 o 
  -8   5  10       90.57       60.75     27.53 o 
  -7   5  10      434.27      436.97     44.81 o 
  -6   5  10      332.32      367.21     41.92 o 
  -5   5  10        6.10       -8.38     19.04 o 
  -4   5  10      510.15      532.82     33.90 o 
  -3   5  10      701.85      739.10     55.53 o 
  -2   5  10      170.75      162.08     19.05 o 
  -1   5  10      469.85      446.38     25.55 o 
   0   5  10      593.25      566.13     48.02 o 
   1   5  10      503.93      455.49     43.99 o 
   2   5  10      319.77      274.68     38.09 o 
   3   5  10     1448.80     1340.50     73.38 o 
   4   5  10      132.85       70.59     32.50 o 
   5   5  10      438.76      460.67     48.75 o 
   6   5  10      446.72      376.73     46.37 o 
   7   5  10       34.45      -22.87     30.01 o 
   8   5  10       59.05      -19.77     29.60 o 
 -10   6  10       65.82       64.48     34.78 o 
  -9   6  10       35.50       -8.59     27.01 o 
  -8   6  10       34.52       19.35     27.43 o 
  -7   6  10      163.40      174.29     36.22 o 
  -6   6  10      121.25       91.91     29.29 o 
  -5   6  10       40.89       42.74     23.70 o 
  -4   6  10      575.79      639.30     32.02 o 
  -3   6  10      369.47      357.42     25.27 o 
  -2   6  10       17.41       -7.98     12.85 o 
  -1   6  10       80.56       69.14     29.81 o 
   0   6  10      399.86      459.84     47.20 o 
   1   6  10      256.03      244.25     39.02 o 
   2   6  10      500.37      547.81     51.13 o 
   3   6  10     1217.84     1244.35     74.00 o 
   4   6  10        3.51       -0.83     29.70 o 
   5   6  10      175.68      162.18     38.29 o 
   6   6  10      275.85      290.62     44.81 o 
   7   6  10       37.97      -18.01     30.74 o 
 -10   7  10       48.71       54.44     36.02 o 
  -9   7  10       18.46        3.00     31.57 o 
  -8   7  10        5.92       12.94     26.08 o 
  -7   7  10       52.10       60.86     30.01 o 
  -6   7  10       34.67       24.12     25.15 o 
  -5   7  10       74.72       56.30     25.25 o 
  -4   7  10      396.72      371.21     27.11 o 
  -3   7  10      670.96      670.22     33.75 o 
  -2   7  10       40.10       -8.59     26.70 o 
  -1   7  10      119.59      116.12     33.95 o 
   0   7  10      315.27      332.95     43.16 o 
   1   7  10       18.00       40.16     28.77 o 
   2   7  10      308.62      324.05     45.33 o 
   3   7  10      349.16      382.22     46.78 o 
   4   7  10        0.05      -27.94     27.94 o 
   5   7  10      317.28      272.41     45.23 o 
   6   7  10      318.19      256.47     45.64 o 
   7   7  10        3.02      -31.36     31.36 o 
  -9   8  10       68.22       33.22     33.53 o 
  -8   8  10       51.72       36.95     31.36 o 
  -7   8  10       86.93       70.07     32.08 o 
  -6   8  10       20.96       -8.18     25.05 o 
  -5   8  10       82.62       84.56     28.77 o 
  -4   8  10      758.46      735.66    128.44 o 
  -3   8  10      482.53      557.55     32.69 o 
  -2   8  10       31.18      -14.49     27.32 o 
  -1   8  10      495.23      582.28     52.68 o 
   0   8  10      224.39      212.07     42.02 o 
   1   8  10       94.32       99.98     36.02 o 
   2   8  10      254.51      260.40     43.16 o 
   3   8  10      349.73      420.10     51.44 o 
   4   8  10        6.40       10.56     33.74 o 
   5   8  10      433.90      347.86     50.40 o 
   6   8  10      193.67       95.32     39.54 o 
  -9   9  10        6.85      -15.01     32.08 o 
  -8   9  10       17.87      -14.49     28.05 o 
  -7   9  10      595.78      664.77     57.13 o 
  -6   9  10        0.35      -16.77     25.56 o 
  -5   9  10       42.94       65.00     28.25 o 
  -4   9  10      290.59      212.08    108.83 o 
  -3   9  10       40.03       43.37     32.39 o 
  -2   9  10       14.08       30.95     31.98 o 
  -1   9  10      455.47      519.04     53.82 o 
   0   9  10      337.85      450.63     51.65 o 
   1   9  10      163.63      197.06     41.71 o 
   2   9  10      117.24       37.88     34.67 o 
   3   9  10      657.01      629.37     61.37 o 
   4   9  10       30.20       13.87     36.74 o 
   5   9  10      242.89      215.38     48.23 o 
   6   9  10      131.21      100.70     44.09 o 
  -8  10  10       26.06       26.18     31.67 o 
  -7  10  10      265.72      248.81     44.92 o 
  -6  10  10       36.73      -11.07     26.08 o 
  -5  10  10       55.14       68.31     30.22 o 
  -3  10  10       91.45       11.18     34.26 o 
  -2  10  10      131.30      104.33     37.88 o 
  -1  10  10      370.04      412.85     51.13 o 
   0  10  10       49.19      -26.29     31.88 o 
   1  10  10      174.24      205.24     44.40 o 
   2  10  10       43.50       37.05     36.02 o 
   3  10  10      435.81      392.36     55.47 o 
   4  10  10       87.55       -5.28     36.43 o 
   5  10  10      209.35      219.52     49.16 o 
  -7  11  10      151.20      149.04     40.47 o 
  -6  11  10        7.88      -16.35     26.81 o 
  -3  11  10       11.11      -19.66     32.08 o 
  -2  11  10      115.52      133.93     41.30 o 
  -1  11  10      382.19      450.42     53.92 o 
   0  11  10      235.34      276.24     47.71 o 
   1  11  10        1.24      -25.77     31.77 o 
   2  11  10      114.36      169.01     42.43 o 
   3  11  10      126.05      103.19     43.99 o 
   4  11  10      222.79      214.45     50.40 o 
  -3  12  10        0.98      -26.18     33.53 o 
  -2  12  10      141.31      120.99     41.50 o 
  -1  12  10      520.26      631.96     61.89 o 
   0  12  10       44.80      106.71     41.09 o 
   1  12  10      103.82      108.16     42.12 o 
   2  12  10      291.36      300.14     52.27 o 
  -3  13  10        0.00      -21.01     36.43 o 
  -2  13  10       50.67       23.80     37.88 o 
  -1  13  10       36.99       -9.73     36.74 o 
   0  13  10        7.62       17.70     38.92 o 
  -1 -13  11      130.59      138.34     24.60 o 
   0 -13  11       13.35       25.32     19.87 o 
   1 -13  11       22.09       36.55     28.93 o 
  -4 -12  11      158.51      225.79     27.69 o 
  -3 -12  11       48.51       33.15     23.65 o 
  -2 -12  11       27.34       40.11     20.34 o 
  -1 -12  11       25.82       13.51     18.50 o 
   0 -12  11        0.25        2.40     17.89 o 
   1 -12  11       19.00       24.35     19.39 o 
   2 -12  11      106.46      109.55     24.66 o 
   3 -12  11       80.39       61.83     29.24 o 
   4 -12  11       18.19        6.73     36.22 o 
  -5 -11  11       44.25       15.47     20.18 o 
  -4 -11  11      382.76      476.20     33.73 o 
  -3 -11  11       44.65       33.76     17.38 o 
  -2 -11  11       19.06        5.73     16.59 o 
  -1 -11  11      171.21      210.10     34.52 o 
   0 -11  11       35.61       44.38     19.09 o 
   1 -11  11       69.93       55.31     20.08 o 
   2 -11  11       87.43       87.38     24.74 o 
   3 -11  11       67.55       70.00     22.48 o 
   4 -11  11       46.84       78.24     22.96 o 
   5 -11  11       58.36       41.61     41.50 o 
  -6 -10  11        2.37        0.10     19.98 o 
  -5 -10  11       88.83       73.38     24.22 o 
  -4 -10  11      213.47      208.35     25.03 o 
  -3 -10  11        2.14        0.21     14.63 o 
  -2 -10  11       94.77      100.68     20.01 o 
  -1 -10  11      367.09      491.26     68.52 o 
   0 -10  11       28.60       34.33     21.37 o 
   1 -10  11       75.13      105.53     30.64 o 
   2 -10  11      167.23      147.70     26.60 o 
   3 -10  11       33.45       11.34     17.77 o 
   4 -10  11      182.43      207.93     36.43 o 
   5 -10  11      244.53      277.47     30.31 o 
   6 -10  11       83.97        0.72     35.50 o 
  -7  -9  11       41.54       21.76     18.21 o 
  -6  -9  11        0.28       -1.93     17.59 o 
  -5  -9  11      104.06      106.70     50.82 o 
  -4  -9  11      215.23      251.60     34.78 o 
  -3  -9  11        4.66       -4.36     14.03 o 
  -2  -9  11      256.49      226.27     25.04 o 
  -1  -9  11      529.71      523.19     33.12 o 
   0  -9  11      167.42      161.09     22.33 o 
   1  -9  11       15.41       28.02     16.79 o 
   2  -9  11      187.50      181.31     26.03 o 
   3  -9  11        9.01       -0.44     15.27 o 
   4  -9  11      160.62      193.98     39.69 o 
   5  -9  11      260.98      264.08     29.39 o 
   6  -9  11       18.09       -5.59     33.12 o 
  -8  -8  11       63.59       54.54     31.36 o 
  -7  -8  11      211.36      242.54     27.42 o 
  -6  -8  11        3.10        3.22     24.27 o 
  -5  -8  11      144.08      151.75     22.44 o 
  -4  -8  11      304.71      340.88     29.44 o 
  -3  -8  11       18.08        3.73     17.08 o 
  -2  -8  11      383.02      425.05     29.50 o 
  -1  -8  11      311.01      314.72     27.46 o 
   0  -8  11      209.75      194.41     23.27 o 
   1  -8  11       93.31      121.93     20.91 o 
   2  -8  11      126.65      135.61     21.49 o 
   3  -8  11        4.42        9.07     15.81 o 
   4  -8  11      206.73      248.35     26.76 o 
   5  -8  11      314.53      338.47     33.59 o 
   6  -8  11       60.51       19.77     33.33 o 
   7  -8  11       44.94       37.78     36.64 o 
  -8  -7  11      111.44      144.90     35.91 o 
  -7  -7  11      114.74      124.01     24.43 o 
  -6  -7  11       14.18       -5.45     22.20 o 
  -5  -7  11      320.69      371.09     29.44 o 
  -4  -7  11      345.53      371.44     35.81 o 
  -3  -7  11       71.94       49.86     16.60 o 
  -2  -7  11      328.73      346.92     35.50 o 
  -1  -7  11      556.18      588.61     36.02 o 
   0  -7  11       27.82       20.83     14.72 o 
   1  -7  11      338.80      346.72     27.56 o 
   2  -7  11      222.57      262.46     53.40 o 
   3  -7  11       22.52       -1.44     15.28 o 
   4  -7  11      140.88      132.44     35.91 o 
   5  -7  11      160.62      189.82     36.69 o 
   6  -7  11       38.72      -29.70     29.70 o 
   7  -7  11      119.10      185.78     42.74 o 
  -9  -6  11        7.59        0.00     24.63 o 
  -8  -6  11      163.84      166.84     36.53 o 
  -7  -6  11      217.86      290.93     43.06 o 
  -6  -6  11       79.11       96.65     18.91 o 
  -5  -6  11      684.67      766.30     37.38 o 
  -4  -6  11      233.55      298.26     25.62 o 
  -3  -6  11      104.73       83.40     19.20 o 
  -2  -6  11      365.97      394.02     27.82 o 
  -1  -6  11      224.63      221.07     29.39 o 
   0  -6  11        0.10      -14.96     14.96 o 
   1  -6  11        6.12       14.80     14.90 o 
   2  -6  11      290.73      344.78     27.16 o 
   3  -6  11        7.48      -13.59     13.59 o 
   4  -6  11      101.35      115.34     28.15 o 
   5  -6  11      243.63      253.88     26.57 o 
   6  -6  11        4.63      -11.17     30.95 o 
  -9  -5  11       26.51       35.91     27.94 o 
  -8  -5  11      183.62      175.53     36.33 o 
  -7  -5  11       22.14        9.42     22.36 o 
  -6  -5  11      193.56      183.05     21.71 o 
  -5  -5  11      134.02      112.59     19.43 o 
  -4  -5  11      277.69      328.43     28.67 o 
  -3  -5  11      182.88      218.19     21.83 o 
  -2  -5  11      839.52      866.36     38.13 o 
  -1  -5  11      202.94      194.78     21.46 o 
   0  -5  11        5.36       11.93     13.72 o 
   1  -5  11      196.65      237.75     49.63 o 
   2  -5  11      360.75      366.79     27.67 o 
   3  -5  11       14.81        6.17     15.22 o 
   4  -5  11      270.85      299.19     27.11 o 
   5  -5  11      273.53      299.61     27.42 o 
   6  -5  11       20.68       15.93     18.20 o 
 -10  -4  11       11.67       22.87     27.01 o 
  -9  -4  11       45.87       84.76     31.26 o 
  -8  -4  11      214.88      272.92     42.02 o 
  -7  -4  11        5.86      -18.84     18.84 o 
  -6  -4  11       57.84       30.31     12.77 o 
  -5  -4  11      108.91      131.71     20.91 o 
  -4  -4  11       78.96       87.51     16.93 o 
  -3  -4  11      341.75      372.03     26.04 o 
  -2  -4  11      824.24      898.14     37.99 o 
  -1  -4  11      214.23      202.33     21.18 o 
   0  -4  11      260.61      258.74     30.74 o 
   1  -4  11      247.60      254.81     23.43 o 
   2  -4  11      464.10      480.69     29.73 o 
   3  -4  11       12.42       17.93     16.29 o 
   4  -4  11      356.03      400.07     59.51 o 
   5  -4  11      129.43      151.52     30.22 o 
   6  -4  11       38.92       14.90     23.91 o 
 -10  -3  11        9.97       39.85     29.08 o 
  -9  -3  11       83.61       53.51     28.88 o 
  -8  -3  11      273.05      258.74     40.36 o 
  -7  -3  11       10.70       23.70     22.67 o 
  -6  -3  11       64.24       48.35     15.19 o 
  -5  -3  11     1257.16     1295.40     48.18 o 
  -4  -3  11      286.86      335.41     25.26 o 
  -3  -3  11      184.87      190.82     27.84 o 
  -2  -3  11      964.95      964.73     39.11 o 
  -1  -3  11      152.83      196.23     25.98 o 
   0  -3  11      294.09      299.65     23.52 o 
   1  -3  11      331.70      369.77     26.63 o 
   2  -3  11     1068.56     1100.90     62.00 o 
   3  -3  11      665.55      633.77     33.74 o 
   4  -3  11      359.00      360.92     52.16 o 
   5  -3  11      186.54      178.33     31.36 o 
   6  -3  11        0.14      -19.66     19.66 o 
 -10  -2  11        1.88       18.94     27.32 o 
  -9  -2  11      154.99      132.99     34.98 o 
  -8  -2  11       18.92       64.89     27.53 o 
  -7  -2  11       20.66       16.25     22.36 o 
  -6  -2  11       81.28       84.00     17.05 o 
  -5  -2  11      275.27      262.37     23.24 o 
  -4  -2  11      132.43      133.82     24.74 o 
  -3  -2  11      675.44      739.52     33.70 o 
  -2  -2  11     1204.24     1240.14     44.41 o 
  -1  -2  11      124.32      138.70     34.88 o 
   0  -2  11      143.86      129.53     17.96 o 
   1  -2  11      766.08      811.53     49.58 o 
   2  -2  11      239.31      273.74     23.81 o 
   3  -2  11      654.63      627.07     38.50 o 
   4  -2  11      689.24      686.50     48.64 o 
   5  -2  11      220.82      186.50     31.88 o 
   6  -2  11        6.22      -16.97     21.63 o 
 -10  -1  11        4.00      -22.15     22.15 o 
  -9  -1  11      170.13      102.26     30.95 o 
  -8  -1  11       60.15       80.00     28.57 o 
  -7  -1  11        0.01      -16.25     18.11 o 
  -6  -1  11      328.55      348.92     24.94 o 
  -4  -1  11       57.41       28.98     13.77 o 
  -3  -1  11      870.47      874.11     67.17 o 
  -2  -1  11      980.78      973.16     65.00 o 
  -1  -1  11        0.34       -8.85     11.21 o 
   0  -1  11      315.08      313.41     23.38 o 
   1  -1  11      782.43      811.39     35.38 o 
   2  -1  11      399.45      407.53     35.86 o 
   3  -1  11        5.14       -6.80     13.68 o 
   4  -1  11      629.48      546.37     45.33 o 
   5  -1  11       66.65       63.96     26.39 o 
   6  -1  11       36.10       20.80     25.46 o 
   7  -1  11      457.18      444.83     46.47 o 
 -10   0  11        0.05        3.31     27.53 o 
  -9   0  11      202.51      190.02     37.16 o 
  -8   0  11      112.28       91.29     27.43 o 
  -7   0  11        0.48      -12.11     19.25 o 
  -6   0  11      144.59      108.57     28.67 o 
  -5   0  11      203.48      203.20     20.66 o 
  -4   0  11       55.07       39.15     14.47 o 
  -3   0  11      369.22      372.38     24.66 o 
  -2   0  11     1216.73     1236.91     55.84 o 
  -1   0  11       13.75        4.52     12.45 o 
   0   0  11     1216.18     1213.06     54.28 o 
   1   0  11     1887.44     1833.56     56.11 o 
   2   0  11       56.65       58.72     16.12 o 
   3   0  11     1032.36      891.94     55.47 o 
   4   0  11     1396.65     1305.94     69.14 o 
   5   0  11      139.57      140.24     31.15 o 
   6   0  11      231.11      192.82     34.57 o 
   7   0  11      322.74      251.91     39.54 o 
 -10   1  11        3.47      -22.67     22.67 o 
  -9   1  11      240.99      204.93     39.12 o 
  -8   1  11      183.07      175.74     33.53 o 
  -7   1  11        0.22       -4.66     21.11 o 
  -6   1  11      618.88      560.85     45.95 o 
  -5   1  11      389.82      401.77     26.07 o 
  -4   1  11       46.72       47.06     14.36 o 
  -3   1  11      871.91      900.85     45.75 o 
  -2   1  11      575.81      539.38     33.43 o 
  -1   1  11        1.07      -11.07     11.07 o 
   0   1  11      911.10      914.55     36.63 o 
   1   1  11      497.47      491.30     28.14 o 
   2   1  11       13.05       -9.21     21.22 o 
   3   1  11      113.27       96.05     29.19 o 
   4   1  11     1163.03      986.96     60.75 o 
   5   1  11       61.39       23.18     25.98 o 
   6   1  11      272.61      235.25     36.95 o 
   7   1  11      347.39      322.19     42.43 o 
 -10   2  11       24.78      -18.63     23.29 o 
  -9   2  11      187.52      161.25     35.29 o 
  -8   2  11      178.82      120.47     32.60 o 
  -7   2  11       32.80       27.22     22.98 o 
  -6   2  11      596.97      583.31     46.37 o 
  -5   2  11       34.98        4.89     13.42 o 
  -4   2  11       16.06        5.09     12.55 o 
  -3   2  11     1435.90     1334.93     46.00 o 
  -2   2  11      798.07      799.20     34.59 o 
  -1   2  11        0.67      -11.28     11.28 o 
   0   2  11      711.81      721.28     36.22 o 
   1   2  11      436.10      423.41     25.73 o 
   2   2  11       31.47        3.21     22.98 o 
   3   2  11      249.84      245.70     35.50 o 
   4   2  11     1292.16     1077.21     63.44 o 
   5   2  11        0.02      -14.80     23.39 o 
   6   2  11      120.09      101.63     31.46 o 
   7   2  11      333.83      211.55     39.23 o 
 -10   3  11        2.41        0.31     26.08 o 
  -9   3  11      110.22      104.74     33.64 o 
  -8   3  11      124.34      146.66     33.12 o 
  -7   3  11       34.86        4.55     23.08 o 
  -6   3  11      228.97      247.05     35.91 o 
  -5   3  11      112.44      105.40     17.70 o 
  -4   3  11       17.13       -2.44     13.04 o 
  -3   3  11      603.53      549.56     29.49 o 
  -2   3  11      245.06      244.26     40.88 o 
  -1   3  11       88.65       97.80     17.80 o 
   0   3  11      977.97      943.54     36.94 o 
   1   3  11      561.11      550.09     44.92 o 
   2   3  11       10.77       -6.62     22.87 o 
   3   3  11      349.89      320.64     40.47 o 
   4   3  11      572.78      495.55     47.71 o 
   5   3  11        1.63      -14.28     24.94 o 
   6   3  11      142.80       97.60     33.02 o 
   7   3  11      234.00      212.90     39.54 o 
 -10   4  11       12.86      -20.80     26.29 o 
  -9   4  11      110.42       58.17     33.74 o 
  -8   4  11       26.42        4.24     25.46 o 
  -7   4  11       47.06       35.29     25.36 o 
  -6   4  11      307.52      284.93     39.12 o 
  -5   4  11      141.82      127.79     19.33 o 
  -4   4  11       86.24       29.01     22.05 o 
  -3   4  11      873.77      920.71     48.23 o 
  -2   4  11       62.53       54.61     35.50 o 
  -1   4  11      411.03      378.15     25.01 o 
   0   4  11      813.84      738.35     51.65 o 
   1   4  11      475.50      469.57     43.47 o 
   2   4  11       68.06       42.33     27.63 o 
   3   4  11     1058.32     1000.62     62.31 o 
   4   4  11      324.55      225.73     38.92 o 
   5   4  11       18.79       -0.21     26.60 o 
   6   4  11      223.66      194.89     39.23 o 
   7   4  11      173.46       74.31     34.67 o 
 -10   5  11       66.85       42.33     32.91 o 
  -9   5  11      131.82      124.09     35.29 o 
  -8   5  11       10.14       10.87     25.87 o 
  -7   5  11       67.75       88.59     31.15 o 
  -6   5  11      290.23      303.97     40.36 o 
  -5   5  11      102.40      118.61     28.05 o 
  -4   5  11       88.59       24.06     29.96 o 
  -3   5  11      618.71      615.06     31.43 o 
  -2   5  11       17.59      -11.85     12.46 o 
  -1   5  11      792.87      800.97     54.23 o 
   0   5  11      769.42      804.70     55.47 o 
   1   5  11      199.28      227.80     37.67 o 
   2   5  11      315.01      297.76     41.92 o 
   3   5  11      450.63      410.27     46.99 o 
   4   5  11       26.50      -12.01     30.43 o 
   5   5  11       74.70       25.77     30.53 o 
   6   5  11      455.53      439.24     50.61 o 
   7   5  11      138.28      102.46     36.85 o 
 -10   6  11       92.71       59.20     33.64 o 
  -9   6  11       92.43      131.65     39.64 o 
  -8   6  11        3.45      -24.01     24.01 o 
  -7   6  11       97.68      114.88     32.81 o 
  -6   6  11      302.13      343.82     43.26 o 
  -5   6  11       82.68       80.83     26.08 o 
  -4   6  11      195.40      229.25     33.22 o 
  -3   6  11      968.85      984.72     40.36 o 
  -2   6  11        4.03      -10.74     35.34 o 
  -1   6  11      528.36      571.10     50.09 o 
   0   6  11     1100.34     1158.04     67.89 o 
   1   6  11       94.48       22.05     28.25 o 
   2   6  11       27.75       30.95     29.81 o 
   3   6  11      198.44      213.41     40.05 o 
   4   6  11      201.96      205.44     40.88 o 
   5   6  11       13.20      -14.70     30.84 o 
   6   6  11      199.49      156.59     41.30 o 
   7   6  11      121.77       31.88     37.88 o 
  -9   7  11       95.89       33.33     36.22 o 
  -8   7  11        8.86      -24.74     24.74 o 
  -7   7  11       85.05      140.45     35.29 o 
  -6   7  11      250.28      306.46     43.26 o 
  -5   7  11        0.01      -20.39     20.39 o 
  -4   7  11      242.44      304.80     37.98 o 
  -3   7  11      770.00      793.71     37.48 o 
  -2   7  11       20.36       -5.38     27.74 o 
  -1   7  11      202.83      202.96     38.19 o 
   0   7  11      743.51      881.18     63.03 o 
   1   7  11       69.16       19.46     33.22 o 
   2   7  11       58.52       52.89     31.88 o 
   3   7  11      515.96      463.36     54.23 o 
   4   7  11       94.34       84.14     37.88 o 
   5   7  11       45.13       25.56     34.78 o 
   6   7  11      156.89       82.80     39.74 o 
  -9   8  11       73.74       47.09     35.71 o 
  -8   8  11       17.53        4.76     30.32 o 
  -7   8  11       66.52       48.85     30.64 o 
  -6   8  11       61.67       23.91     26.70 o 
  -5   8  11        9.86        9.73     24.12 o 
  -4   8  11      142.71      178.43     32.29 o 
  -3   8  11      200.86      129.48     35.81 o 
  -2   8  11       19.90       -7.66     28.98 o 
  -1   8  11      176.32      279.03     44.19 o 
   0   8  11      337.18      425.27     50.51 o 
   1   8  11        7.58       24.12     32.19 o 
   2   8  11      162.66      145.83     39.43 o 
   3   8  11      292.97      251.81     45.85 o 
   4   8  11        9.69      -32.39     32.39 o 
   5   8  11       32.11      -34.78     34.78 o 
  -8   9  11        1.95       -9.73     27.63 o 
  -7   9  11      179.83      104.22     36.33 o 
  -6   9  11       18.64       17.28     29.29 o 
  -5   9  11       27.80       36.22     27.32 o 
  -3   9  11       94.25       38.60     33.74 o 
  -2   9  11        0.01      -29.91     29.91 o 
  -1   9  11       80.06       78.87     35.81 o 
   0   9  11      219.53      267.65     45.85 o 
   1   9  11       19.74      -29.81     31.57 o 
   2   9  11       98.12       80.83     38.71 o 
   3   9  11      399.74      493.58     58.68 o 
   4   9  11        0.07       -3.21     34.46 o 
   5   9  11       70.36       34.88     39.23 o 
  -7  10  11      129.68      126.37     38.71 o 
  -6  10  11        8.33      -11.70     26.39 o 
  -3  10  11      192.54      184.85     41.81 o 
  -2  10  11        5.48      -12.21     32.29 o 
  -1  10  11      288.94      333.78     49.68 o 
   0  10  11      210.37      216.00     45.64 o 
   1  10  11       47.54       -5.38     36.64 o 
   2  10  11       34.63       60.44     40.16 o 
   3  10  11      370.09      396.40     57.96 o 
   4  10  11       16.60      -30.22     36.22 o 
  -3  11  11       52.73       36.43     36.12 o 
  -2  11  11       31.19        7.24     35.81 o 
  -1  11  11      283.88      352.72     53.40 o 
   0  11  11       85.72       71.72     39.95 o 
   1  11  11        8.92      -19.77     35.29 o 
   2  11  11       29.08      -33.74     33.74 o 
  -3  12  11       18.18        0.62     37.57 o 
  -2  12  11       99.86       40.57     41.19 o 
  -1  12  11      221.06      223.24     50.71 o 
   0  12  11        7.48      -37.88     37.88 o 
   1  12  11        0.12      -35.71     35.71 o 
  -2 -12  12        7.21       39.32     17.13 o 
  -1 -12  12       10.47      -15.15     25.46 o 
   0 -12  12       47.53       18.43     19.67 o 
   1 -12  12        0.34       -2.79     18.02 o 
  -4 -11  12      197.28      224.36     27.57 o 
  -3 -11  12      199.10      210.06     27.27 o 
  -2 -11  12       18.78       15.64     17.98 o 
  -1 -11  12       70.27      108.89     40.47 o 
   0 -11  12       67.68       84.32     35.76 o 
   1 -11  12        6.22       15.04     18.13 o 
   2 -11  12      172.07      199.70     28.00 o 
   3 -11  12      173.87      192.04     60.49 o 
  -5 -10  12       15.18       -8.38     18.22 o 
  -4 -10  12      163.57      181.55     24.94 o 
  -3 -10  12       37.69       35.51     17.78 o 
  -2 -10  12       32.82       52.50     19.36 o 
  -1 -10  12      227.11      213.02     26.33 o 
   0 -10  12       44.92       36.13     18.09 o 
   1 -10  12        5.31       20.87     17.96 o 
   2 -10  12      184.48      170.89     25.67 o 
   3 -10  12      121.18       98.52     23.88 o 
   4 -10  12       15.29       16.91     27.84 o 
   5 -10  12       66.48       64.27     39.95 o 
  -6  -9  12       72.25       62.00     20.55 o 
  -5  -9  12       51.22       30.71     23.80 o 
  -4  -9  12      256.58      283.89     37.57 o 
  -3  -9  12       78.41       96.31     20.09 o 
  -2  -9  12       51.39       44.72     17.81 o 
  -1  -9  12      318.62      359.30     30.86 o 
   0  -9  12       93.98      103.16     21.11 o 
   1  -9  12        2.81        1.41     15.34 o 
   2  -9  12      224.15      224.75     27.46 o 
   3  -9  12       34.44       12.36     17.60 o 
   4  -9  12        7.93       -2.05     18.40 o 
   5  -9  12       46.51       13.79     36.28 o 
  -7  -8  12      137.91      148.11     39.54 o 
  -6  -8  12       52.40       40.30     18.49 o 
  -5  -8  12       45.94       39.78     18.02 o 
  -4  -8  12      219.80      216.29     26.28 o 
  -3  -8  12        8.42       12.42     19.56 o 
  -2  -8  12      102.76       75.32     19.32 o 
  -1  -8  12      365.91      385.13     30.23 o 
   0  -8  12      181.97      203.69     24.22 o 
   1  -8  12       87.85       60.81     18.21 o 
   2  -8  12      336.82      407.99     39.79 o 
   3  -8  12       79.44       42.04     19.02 o 
   4  -8  12       30.70       52.11     21.58 o 
   5  -8  12      240.79      314.56     48.33 o 
   6  -8  12      249.64      284.21     49.37 o 
  -8  -7  12       76.72       81.87     34.67 o 
  -7  -7  12       72.33       83.83     32.81 o 
  -6  -7  12       17.27       41.24     16.77 o 
  -5  -7  12       60.53       68.96     18.83 o 
  -4  -7  12      147.71      162.14     22.97 o 
  -3  -7  12        0.12       -3.35     13.60 o 
  -2  -7  12      104.13      120.37     25.67 o 
  -1  -7  12      636.82      637.78     37.16 o 
   0  -7  12       61.64       53.27     22.20 o 
   1  -7  12      266.14      273.65     26.59 o 
   2  -7  12      292.70      300.74     27.92 o 
   3  -7  12       79.88      108.87     21.60 o 
   4  -7  12      102.41      111.41     22.39 o 
   5  -7  12      252.32      296.68     30.26 o 
   6  -7  12       69.86       23.18     33.95 o 
  -8  -6  12       75.83       53.82     29.81 o 
  -7  -6  12      144.10      190.02     38.60 o 
  -6  -6  12        0.36        2.84     15.78 o 
  -5  -6  12      154.36      151.36     22.01 o 
  -4  -6  12      192.15      197.84     23.42 o 
  -3  -6  12        3.86      -12.30     12.30 o 
  -2  -6  12      114.17      119.54     20.68 o 
  -1  -6  12      501.08      505.59     42.12 o 
   0  -6  12        0.33        1.70     13.97 o 
   1  -6  12      553.69      608.31     34.48 o 
   2  -6  12      507.18      554.13     33.38 o 
   3  -6  12       18.81       15.02     16.01 o 
   4  -6  12      192.64      207.16     25.51 o 
   5  -6  12      185.24      168.62     24.78 o 
   6  -6  12       71.28       45.95     21.04 o 
  -9  -5  12        5.08       19.15     28.36 o 
  -8  -5  12       97.17      127.82     34.98 o 
  -7  -5  12      159.05      110.74     32.71 o 
  -6  -5  12        0.00      -15.37     15.37 o 
  -5  -5  12       43.87       84.00     24.58 o 
  -4  -5  12      213.16      229.87     23.62 o 
  -3  -5  12        1.73      -12.32     12.32 o 
  -2  -5  12      454.58      504.57     31.23 o 
  -1  -5  12     1446.64     1487.11     53.15 o 
   0  -5  12      124.37       76.66     32.08 o 
   1  -5  12     1208.76     1211.30     47.47 o 
   2  -5  12      877.24      887.57     44.76 o 
   3  -5  12        9.34        0.96     15.26 o 
   4  -5  12      260.49      298.36     28.30 o 
   5  -5  12       92.55      121.26     22.41 o 
   6  -5  12       78.97       93.98     30.22 o 
  -9  -4  12        5.77       -8.80     26.08 o 
  -8  -4  12      274.06      310.18     44.81 o 
  -7  -4  12      319.88      427.03     49.68 o 
  -6  -4  12        1.13        4.29     13.16 o 
  -5  -4  12      331.83      385.96     40.62 o 
  -4  -4  12      381.26      383.55     27.48 o 
  -3  -4  12       43.06        4.00     14.05 o 
  -2  -4  12      781.73      822.64     37.52 o 
  -1  -4  12      337.75      381.21     27.55 o 
   0  -4  12        1.09      -10.14     16.66 o 
   1  -4  12      773.43      828.85     38.68 o 
   2  -4  12      973.01     1038.02     43.61 o 
   3  -4  12       84.00       76.77     19.11 o 
   4  -4  12      151.77      146.73     22.46 o 
   5  -4  12      123.25      165.70     32.19 o 
   6  -4  12       31.56       22.15     25.56 o 
  -9  -3  12       43.86       88.18     32.91 o 
  -8  -3  12      462.05      458.70     46.06 o 
  -7  -3  12      117.08       83.83     27.84 o 
  -6  -3  12       25.00       15.17     10.68 o 
  -5  -3  12      548.92      596.50     33.05 o 
  -4  -3  12      358.95      382.77     27.64 o 
  -3  -3  12       92.04      100.87     32.91 o 
  -2  -3  12      451.42      440.65     28.91 o 
  -1  -3  12       83.66       99.18     18.37 o 
   0  -3  12        3.36       -2.27     24.94 o 
   1  -3  12      491.96      516.60     30.80 o 
   2  -3  12      655.16      704.80     35.88 o 
   3  -3  12       20.85       -0.08     17.44 o 
   4  -3  12      309.17      353.43     27.88 o 
   5  -3  12      217.56      163.01     32.60 o 
   6  -3  12       11.99      -12.32     24.22 o 
 -10  -2  12      181.65      130.61     34.15 o 
  -9  -2  12       84.99       84.66     35.19 o 
  -8  -2  12       11.27        9.31     25.67 o 
  -7  -2  12        0.33      -18.53     18.53 o 
  -6  -2  12       86.50       95.35     18.18 o 
  -5  -2  12      262.78      295.96     25.74 o 
  -4  -2  12       86.98       92.72     18.61 o 
  -3  -2  12       41.02       44.44     27.58 o 
  -2  -2  12      243.04      284.13     24.70 o 
  -1  -2  12       46.17       54.07     16.31 o 
   0  -2  12        0.38      -21.23     23.86 o 
   1  -2  12      589.56      538.19     43.37 o 
   2  -2  12      358.87      400.73     28.06 o 
   3  -2  12       10.45       -4.42     19.25 o 
   4  -2  12      348.70      402.19     41.19 o 
   5  -2  12      113.62       93.77     29.19 o 
   6  -2  12        2.23      -23.39     23.39 o 
 -10  -1  12       96.64       60.55     30.64 o 
  -9  -1  12      120.56       89.94     33.43 o 
  -8  -1  12       44.86       38.29     27.01 o 
  -7  -1  12      210.11      198.09     35.91 o 
  -6  -1  12      154.73      153.49     33.53 o 
  -5  -1  12      485.52      499.33     29.77 o 
  -4  -1  12      108.04      118.07     19.14 o 
  -3  -1  12       96.51       92.61     17.46 o 
  -2  -1  12      590.41      606.23     31.43 o 
  -1  -1  12       23.49        3.60     13.52 o 
   0  -1  12       99.27      102.27     18.09 o 
   1  -1  12     1099.27     1068.04     52.32 o 
   2  -1  12      274.55      294.96     40.57 o 
   3  -1  12       44.60       14.70     23.29 o 
   4  -1  12      408.74      399.40     41.61 o 
   5  -1  12      123.32      136.10     32.39 o 
   6  -1  12        2.56      -12.21     24.01 o 
   7  -1  12      234.20      146.76     34.67 o 
 -10   0  12        5.71      -23.18     23.18 o 
  -9   0  12      188.95      213.93     39.54 o 
  -8   0  12       81.54       66.24     28.25 o 
  -7   0  12        9.01        8.80     22.15 o 
  -6   0  12      295.20      250.78     38.09 o 
  -5   0  12      339.56      285.14     38.71 o 
  -4   0  12       29.35        2.82     20.54 o 
  -3   0  12      211.06      248.14     36.85 o 
  -2   0  12      730.95      715.85     34.14 o 
  -1   0  12       94.12       98.13     17.73 o 
   0   0  12      167.71      173.87     20.64 o 
   1   0  12     2121.44     2064.37     79.85 o 
   2   0  12       36.18        3.10     23.39 o 
   3   0  12      159.22      113.64     29.81 o 
   4   0  12      535.39      518.73     46.99 o 
   5   0  12      133.88      113.54     31.26 o 
   6   0  12       16.22       22.05     26.91 o 
   7   0  12       93.62       26.60     30.22 o 
 -10   1  12        6.09      -13.45     24.63 o 
  -9   1  12      157.38      161.25     36.64 o 
  -8   1  12      152.30      195.09     37.47 o 
  -7   1  12       14.38       29.91     23.39 o 
  -6   1  12      335.13      302.73     40.78 o 
  -4   1  12       44.47       31.81     16.15 o 
  -3   1  12      530.80      457.50     28.32 o 
  -2   1  12     1223.23     1288.29     46.51 o 
  -1   1  12       88.25       57.74     16.25 o 
   0   1  12       86.79       79.72     17.31 o 
   1   1  12       10.52       -9.22     31.20 o 
   2   1  12       17.29      -17.39     22.36 o 
   3   1  12      143.94      132.58     31.46 o 
   4   1  12      492.15      462.53     45.64 o 
   5   1  12       64.86       41.50     26.50 o 
   6   1  12        0.23       -1.45     25.77 o 
   7   1  12      228.96      214.14     38.92 o 
 -10   2  12        0.28       18.53     25.67 o 
  -9   2  12      159.11      169.32     37.67 o 
  -8   2  12      112.31      149.55     35.60 o 
  -7   2  12        0.91       13.97     23.60 o 
  -6   2  12      177.28      172.32     33.84 o 
  -5   2  12       58.17       56.09     25.56 o 
  -4   2  12        3.73      -17.28     17.28 o 
  -3   2  12      737.02      753.88     34.91 o 
  -2   2  12     1054.57     1034.32     41.11 o 
  -1   2  12      194.49      201.50     21.60 o 
   0   2  12        0.77      -12.92     12.92 o 
   1   2  12      489.86      456.74     43.37 o 
   2   2  12       78.24       63.75     28.36 o 
   3   2  12      428.72      349.72     41.92 o 
   4   2  12      646.54      493.27     47.30 o 
   5   2  12        6.62      -17.91     25.56 o 
   6   2  12       48.56       50.61     30.12 o 
   7   2  12      314.06      297.45     43.88 o 
 -10   3  12        0.80       49.26     30.74 o 
  -9   3  12      137.93      190.44     41.50 o 
  -8   3  12      136.05      124.40     34.78 o 
  -7   3  12        9.96      -11.80     21.73 o 
  -6   3  12       83.79      106.91     30.53 o 
  -5   3  12      174.86      186.76     21.85 o 
  -4   3  12        1.99      -13.48     13.48 o 
  -3   3  12      439.76      444.68     28.48 o 
  -2   3  12      402.10      419.93     27.55 o 
  -1   3  12      149.81      158.68     20.04 o 
   0   3  12       77.70       88.39     27.22 o 
   1   3  12      232.82      247.26     35.60 o 
   2   3  12        0.20      -17.59     22.46 o 
   3   3  12      171.66      130.30     33.02 o 
   4   3  12      466.64      343.20     43.57 o 
   5   3  12        2.52      -25.87     25.87 o 
   6   3  12       45.09        7.87     30.32 o 
   7   3  12      211.10      121.09     38.09 o 
  -9   4  12      178.70      149.35     40.26 o 
  -8   4  12       90.97       91.91     32.81 o 
  -7   4  12       71.83       67.58     28.98 o 
  -6   4  12      234.02      194.68     35.81 o 
  -5   4  12      349.91      365.76     38.40 o 
  -4   4  12        0.40      -12.55     12.55 o 
  -3   4  12      330.48      307.32     30.74 o 
  -2   4  12      801.62      845.94     36.84 o 
  -1   4  12      111.75       51.75     25.98 o 
   0   4  12      298.47      297.87     38.29 o 
   1   4  12      216.34      235.77     36.43 o 
   2   4  12       75.54       72.35     30.32 o 
   3   4  12      324.45      322.71     42.74 o 
   4   4  12      379.40      278.00     41.81 o 
   5   4  12        0.18       -6.21     27.32 o 
   6   4  12      121.45       86.42     34.78 o 
   7   4  12      202.70      104.95     37.88 o 
  -9   5  12      122.22      121.30     38.71 o 
  -8   5  12       49.47       49.89     29.81 o 
  -7   5  12       61.35       44.81     26.60 o 
  -6   5  12      157.73      215.38     36.95 o 
  -5   5  12       75.66       61.37     26.60 o 
  -4   5  12        0.05      -13.66     13.66 o 
  -3   5  12      150.16      144.71     20.66 o 
  -2   5  12      310.98      314.50     51.49 o 
  -1   5  12        7.91       -1.14     25.05 o 
   0   5  12      277.22      299.11     39.85 o 
   1   5  12      422.36      427.96     44.81 o 
   2   5  12        4.65      -25.25     25.25 o 
   3   5  12      316.59      273.34     42.85 o 
   4   5  12       57.73       18.32     30.84 o 
   5   5  12       39.98        1.76     31.05 o 
   6   5  12      327.49      281.62     46.06 o 
  -9   6  12       63.96       42.54     32.91 o 
  -8   6  12       28.31       30.43     29.19 o 
  -7   6  12       53.43       70.07     28.98 o 
  -6   6  12      116.12      128.23     32.71 o 
  -5   6  12       68.78       83.01     28.05 o 
  -4   6  12        0.12      -18.63     18.63 o 
  -3   6  12      254.10      243.72     29.70 o 
  -2   6  12       55.46       15.73     27.84 o 
  -1   6  12       20.79       -1.45     26.50 o 
   0   6  12      243.90      269.82     40.88 o 
   1   6  12      439.78      398.47     47.92 o 
   2   6  12        2.17       -9.94     28.77 o 
   3   6  12      132.95       99.67     37.05 o 
   4   6  12       37.53       11.07     33.12 o 
   5   6  12       76.02       78.97     38.71 o 
   6   6  12      224.51      209.38     45.02 o 
  -8   7  12       39.04       43.47     31.77 o 
  -7   7  12        8.95        2.07     26.29 o 
  -6   7  12      120.90      140.24     33.84 o 
  -5   7  12      102.10      138.48     32.08 o 
  -4   7  12       36.45       20.03     17.53 o 
  -3   7  12      369.24      457.05     47.09 o 
  -2   7  12        2.42      -24.74     24.74 o 
  -1   7  12        5.20      -26.60     26.60 o 
   0   7  12      357.93      393.71     48.54 o 
   1   7  12      231.49      267.33     43.57 o 
   2   7  12       30.61       19.66     31.57 o 
   3   7  12      344.49      357.48     49.37 o 
   4   7  12       79.32       51.13     37.67 o 
   5   7  12       96.75       81.35     40.78 o 
  -8   8  12       13.05      -24.74     27.01 o 
  -7   8  12       42.21       33.74     30.43 o 
  -6   8  12      205.96      211.65     38.71 o 
  -5   8  12       24.71       26.70     25.46 o 
  -4   8  12       81.75       23.80     29.08 o 
  -3   8  12      184.74      189.19     39.54 o 
  -2   8  12       24.70      -15.32     30.43 o 
  -1   8  12       22.88       27.22     31.15 o 
   0   8  12      438.41      495.13     53.20 o 
   1   8  12      102.66       48.02     36.02 o 
   2   8  12       63.97       51.75     35.60 o 
   3   8  12      202.51      181.64     44.92 o 
   4   8  12       43.72       -5.80     36.43 o 
  -7   9  12      128.93      138.07     38.29 o 
  -6   9  12      125.30      206.58     40.57 o 
  -3   9  12      110.54       72.14     36.22 o 
  -2   9  12       27.06      -29.81     29.81 o 
  -1   9  12       77.69       60.65     37.88 o 
   0   9  12      188.79      172.84     43.68 o 
   1   9  12        8.11       -8.80     36.64 o 
   2   9  12       48.52      -10.45     36.02 o 
   3   9  12      229.03      190.54     47.40 o 
  -3  10  12      156.66      118.19     41.61 o 
  -2  10  12        0.21       -3.21     35.40 o 
  -1  10  12      154.34      165.29     43.68 o 
   0  10  12      148.24      103.19     43.16 o 
   1  10  12       11.84      -34.46     34.46 o 
   2  10  12       36.28       73.69     39.85 o 
  -3  11  12       62.26        2.48     37.26 o 
  -2  11  12        0.00      -34.57     34.57 o 
  -1  11  12      167.87       97.29     42.43 o 
   0  11  12       86.25      167.46     47.51 o 
   1  11  12       51.26        8.18     39.54 o 
  -2 -11  13        0.35       45.23     33.43 o 
  -1 -11  13       62.47       60.19     20.81 o 
   0 -11  13       98.07      121.07     31.57 o 
   1 -11  13       15.19       18.53     34.46 o 
  -4 -10  13      180.90      221.80     36.43 o 
  -3 -10  13       59.89       76.77     21.25 o 
  -2 -10  13        5.15       21.87     21.48 o 
  -1 -10  13       93.72      112.95     23.20 o 
   0 -10  13      146.03      160.95     46.57 o 
   1 -10  13       10.36       -1.03     17.75 o 
   2 -10  13      130.39      148.36     26.68 o 
   3 -10  13      104.63       93.55     23.64 o 
  -5  -9  13       11.53      -14.96     36.12 o 
  -4  -9  13       99.32       78.87     27.32 o 
  -3  -9  13      143.26      141.68     23.75 o 
  -2  -9  13        3.03        7.88     21.42 o 
  -1  -9  13      158.31      161.52     24.71 o 
   0  -9  13      113.44      110.74     22.80 o 
   1  -9  13       12.28       36.10     19.54 o 
   2  -9  13      157.82      177.39     26.91 o 
   3  -9  13       82.43       62.16     21.81 o 
   4  -9  13        1.03        2.49     19.57 o 
  -6  -8  13       68.95       81.09     42.33 o 
  -5  -8  13       51.41       49.34     24.06 o 
  -4  -8  13      180.65      175.48     25.63 o 
  -3  -8  13      157.12      139.52     29.08 o 
  -2  -8  13       16.75       14.58     26.55 o 
  -1  -8  13      213.76      267.13     45.59 o 
   0  -8  13      111.42       97.95     20.89 o 
   1  -8  13        4.20       18.77     16.88 o 
   2  -8  13      169.61      169.12     25.39 o 
   3  -8  13      120.36      150.52     24.92 o 
   4  -8  13        6.06       10.84     19.34 o 
   5  -8  13      186.68      193.14     28.57 o 
  -7  -7  13      163.05      152.45     39.43 o 
  -6  -7  13       89.43       65.14     23.39 o 
  -5  -7  13       54.00       60.43     19.67 o 
  -4  -7  13      286.31      308.80     30.04 o 
  -3  -7  13      136.48      110.20     21.88 o 
  -2  -7  13        0.53        9.83     19.25 o 
  -1  -7  13       93.13       92.72     20.44 o 
   0  -7  13      128.16      154.34     23.06 o 
   1  -7  13        0.41        5.57     23.60 o 
   2  -7  13      137.31      134.94     23.37 o 
   3  -7  13       60.09       44.96     28.25 o 
   4  -7  13       12.14       16.24     18.95 o 
   5  -7  13       81.82       76.73     23.15 o 
  -7  -6  13      151.22      125.75     36.74 o 
  -6  -6  13       71.95       60.06     21.99 o 
  -5  -6  13      126.19      115.88     23.08 o 
  -4  -6  13      322.24      374.60     46.06 o 
  -3  -6  13       16.53       18.87     15.98 o 
  -2  -6  13        0.17       -1.63     21.94 o 
  -1  -6  13      125.55      140.09     21.29 o 
   0  -6  13      103.50      146.04     22.40 o 
   1  -6  13        5.06        8.01     22.46 o 
   2  -6  13      183.48      199.40     25.19 o 
   3  -6  13      135.08      134.87     25.72 o 
   4  -6  13        0.24      -15.09     15.09 o 
   5  -6  13      100.18       94.79     23.57 o 
   6  -6  13      186.34      255.02     38.81 o 
  -8  -5  13       66.68      105.57     36.43 o 
  -7  -5  13      184.55      253.57     42.54 o 
  -6  -5  13       29.05       24.23     16.35 o 
  -5  -5  13      142.47      135.07     22.11 o 
  -4  -5  13      169.46      155.17     22.35 o 
  -3  -5  13       15.86        1.21     27.48 o 
  -2  -5  13       49.30       34.73     17.40 o 
  -1  -5  13      379.00      370.21     38.81 o 
   0  -5  13       42.62       24.13     16.73 o 
   1  -5  13       62.52       61.68     21.89 o 
   2  -5  13       85.08       91.49     20.19 o 
   3  -5  13      161.00      188.95     24.57 o 
   4  -5  13       16.87        6.62     16.86 o 
   5  -5  13      318.32      408.51     45.33 o 
   6  -5  13       86.45       79.59     31.67 o 
  -8  -4  13      129.81      120.47     36.85 o 
  -7  -4  13      314.41      363.17     49.16 o 
  -6  -4  13        7.49        5.98     15.16 o 
  -5  -4  13      214.03      256.23     25.53 o 
  -4  -4  13      259.62      276.39     27.31 o 
  -3  -4  13       52.00       46.78     16.98 o 
  -2  -4  13      188.75      190.18     23.50 o 
  -1  -4  13      145.63      129.42     21.38 o 
   0  -4  13        0.23       -3.93     18.73 o 
   1  -4  13      192.45      194.07     23.82 o 
   2  -4  13      135.34      201.03     23.76 o 
   3  -4  13      214.69      199.60     24.50 o 
   4  -4  13       53.31       81.41     20.90 o 
   5  -4  13      403.10      478.37     47.30 o 
   6  -4  13       41.84       23.70     28.15 o 
  -9  -3  13       23.98       43.06     29.91 o 
  -8  -3  13      191.47      234.84     42.85 o 
  -7  -3  13       53.69       71.00     30.12 o 
  -6  -3  13        0.57      -11.56     13.96 o 
  -5  -3  13      250.26      297.65     47.82 o 
  -4  -3  13      584.84      630.51     34.75 o 
  -3  -3  13      175.80      180.53     30.84 o 
  -2  -3  13      106.21      123.29     20.82 o 
  -1  -3  13      324.31      385.11     29.37 o 
   0  -3  13      163.88      164.04     30.12 o 
   1  -3  13      237.27      262.04     25.34 o 
   2  -3  13      562.73      596.41     37.26 o 
   3  -3  13       77.92       75.26     19.32 o 
   4  -3  13      122.60      100.60     29.91 o 
   5  -3  13      232.61      284.62     39.33 o 
   6  -3  13       66.59       31.98     29.39 o 
  -9  -2  13       16.33        6.00     27.01 o 
  -8  -2  13        0.38       -4.55     24.22 o 
  -7  -2  13       20.28      -12.32     21.94 o 
  -6  -2  13        5.16        5.59     24.84 o 
  -5  -2  13      668.76      739.78     37.59 o 
  -4  -2  13      875.51     1004.75     53.72 o 
  -3  -2  13       30.65       11.41     15.27 o 
  -2  -2  13      208.73      208.07     23.38 o 
  -1  -2  13       87.75       99.17     19.60 o 
   0  -2  13      124.83      109.79     20.17 o 
   1  -2  13      430.50      459.44     33.69 o 
   2  -2  13      497.40      420.55     28.64 o 
   3  -2  13        6.34        6.83     22.25 o 
   4  -2  13       45.11       18.53     25.05 o 
   5  -2  13      143.51      108.26     32.08 o 
   6  -2  13       79.10       22.67     28.46 o 
  -9  -1  13       13.76      -17.39     25.36 o 
  -8  -1  13       14.19       35.50     25.98 o 
  -7  -1  13      340.83      354.58     47.09 o 
  -6  -1  13        1.55       -6.21     23.29 o 
  -5  -1  13      485.23      492.74     31.50 o 
  -4  -1  13      568.21      624.68     34.75 o 
  -3  -1  13        0.26      -13.19     13.19 o 
  -2  -1  13      310.62      341.73     27.02 o 
  -1  -1  13       80.92       72.49     18.19 o 
   0  -1  13      136.98       82.09     19.57 o 
   1  -1  13     1299.85     1230.69     66.55 o 
   2  -1  13      178.19      137.65     31.26 o 
   3  -1  13        1.88      -21.01     21.01 o 
   4  -1  13       83.42       42.95     26.81 o 
   5  -1  13      165.45       97.39     32.19 o 
   6  -1  13        0.14      -24.22     24.22 o 
   7  -1  13       75.02       25.98     30.53 o 
  -9   0  13       51.71       54.13     31.88 o 
  -8   0  13       44.01       59.10     30.95 o 
  -7   0  13       64.42       63.96     29.81 o 
  -6   0  13      100.03      106.40     32.19 o 
  -5   0  13      552.33      622.55     58.48 o 
  -4   0  13      251.91      302.31     46.68 o 
  -3   0  13        0.05      -12.78     23.29 o 
  -2   0  13      252.68      300.22     44.45 o 
  -1   0  13       84.05       92.13     18.94 o 
   0   0  13        4.00      -16.71     22.25 o 
   1   0  13     1030.63      991.74     61.32 o 
   2   0  13      200.06      179.47     34.26 o 
   3   0  13       29.24      -12.01     22.36 o 
   4   0  13      266.46      193.13     35.60 o 
   5   0  13      282.33      308.22     42.02 o 
   6   0  13        0.06      -13.56     25.67 o 
  -9   1  13       18.85       -3.52     23.29 o 
  -8   1  13      129.05      104.95     34.88 o 
  -7   1  13      119.27       58.68     28.77 o 
  -6   1  13       54.08       27.74     25.77 o 
  -5   1  13      338.69      264.65     51.44 o 
  -4   1  13      114.51      103.03     19.72 o 
  -3   1  13       60.68       59.98     17.12 o 
  -2   1  13      397.84      420.93     28.43 o 
  -1   1  13      186.99      175.60     21.69 o 
   0   1  13       89.98       75.16     18.19 o 
   1   1  13       26.53       -0.31     25.67 o 
   2   1  13      139.40      101.01     31.05 o 
   3   1  13       16.38      -21.32     21.32 o 
   4   1  13      420.60      338.33     42.33 o 
   5   1  13      341.39      284.93     42.23 o 
   6   1  13        1.43      -24.43     24.43 o 
  -9   2  13       28.31       -3.83     26.60 o 
  -8   2  13      100.82      109.50     32.91 o 
  -7   2  13       13.07       20.91     24.32 o 
  -6   2  13       24.53       23.60     25.05 o 
  -5   2  13      107.04       20.13     57.44 o 
  -4   2  13       74.30       54.74     22.56 o 
  -3   2  13      129.37      124.69     22.61 o 
  -2   2  13      765.98      831.10     38.49 o 
  -1   2  13      594.85      600.52     32.82 o 
   0   2  13       17.68       42.02     25.67 o 
   1   2  13      460.34      435.93     44.30 o 
   2   2  13      405.03      382.84     43.37 o 
   3   2  13       13.17        4.14     25.87 o 
   4   2  13      480.49      473.19     47.92 o 
   5   2  13      113.54       49.68     31.98 o 
   6   2  13       31.71       22.87     30.95 o 
  -9   3  13       13.94        6.00     28.77 o 
  -8   3  13      143.32      133.62     36.33 o 
  -7   3  13       66.19       48.95     27.53 o 
  -6   3  13        1.79      -20.08     22.25 o 
  -5   3  13      194.12      229.14     36.74 o 
  -4   3  13       10.12       -3.01     15.04 o 
  -3   3  13      328.52      302.42     26.40 o 
  -2   3  13      707.32      737.50     36.50 o 
  -1   3  13       40.53       22.08     29.13 o 
   0   3  13      106.65       36.74     27.22 o 
   1   3  13      124.98      110.64     31.57 o 
   2   3  13       15.14       28.25     27.63 o 
   3   3  13      268.46      239.39     38.92 o 
   4   3  13      327.99      252.74     40.78 o 
   5   3  13       50.69       12.94     30.01 o 
   6   3  13        9.22      -27.32     27.32 o 
  -9   4  13       37.31       22.98     31.36 o 
  -8   4  13      133.93      127.41     36.02 o 
  -7   4  13        0.26        4.97     24.84 o 
  -6   4  13       32.51        8.28     25.36 o 
  -5   4  13      294.52      351.89     41.71 o 
  -4   4  13       10.37       -4.18     15.62 o 
  -3   4  13      314.80      278.97     25.78 o 
  -2   4  13      264.46      273.66     27.79 o 
  -1   4  13        0.22      -13.25     24.63 o 
   0   4  13      122.55      123.68     32.71 o 
   1   4  13      245.62      236.39     38.60 o 
   2   4  13       34.84      -22.15     25.56 o 
   3   4  13      329.52      285.86     43.37 o 
   4   4  13      123.65       80.52     34.15 o 
   5   4  13       66.11       23.60     32.29 o 
   6   4  13       73.48       23.08     31.57 o 
  -8   5  13       95.27       62.10     32.29 o 
  -7   5  13        1.39       27.94     28.15 o 
  -6   5  13       17.60       32.81     26.18 o 
  -5   5  13      193.18      212.17     36.64 o 
  -4   5  13       76.29       40.77     34.98 o 
  -3   5  13      477.60      487.00     31.14 o 
  -2   5  13      248.10      267.96     38.29 o 
  -1   5  13        6.14      -24.32     24.32 o 
   0   5  13      181.76      166.84     36.02 o 
   1   5  13      113.10      114.78     33.33 o 
   2   5  13       34.51       35.71     31.26 o 
   3   5  13       63.91       25.25     32.08 o 
   4   5  13      113.61      139.10     38.92 o 
   5   5  13       20.84        8.80     33.64 o 
  -8   6  13      100.50      131.86     36.12 o 
  -7   6  13        1.20      -13.77     25.56 o 
  -6   6  13       78.45       86.11     31.26 o 
  -5   6  13      218.00      276.03     38.50 o 
  -4   6  13        7.37      -16.21     16.21 o 
  -3   6  13      350.29      360.38     43.26 o 
  -2   6  13      273.55      232.77     38.92 o 
  -1   6  13        0.96      -21.01     26.39 o 
   0   6  13      227.66      205.24     40.05 o 
   1   6  13      332.06      329.74     45.02 o 
   2   6  13      196.65      135.69     38.09 o 
   3   6  13       43.39      -16.15     31.26 o 
   4   6  13      127.18       16.15     35.91 o 
   5   6  13        0.20      -32.29     32.29 o 
  -7   7  13        0.97       20.49     28.46 o 
  -6   7  13       35.51       48.44     27.12 o 
  -5   7  13       34.80        3.73     25.36 o 
  -4   7  13       17.71      -26.60     26.60 o 
  -3   7  13      206.70      138.89     36.33 o 
  -2   7  13       82.97       28.15     31.57 o 
  -1   7  13        2.24      -28.98     28.98 o 
   0   7  13      294.56      289.48     45.75 o 
   1   7  13      218.53      163.94     41.61 o 
   2   7  13        0.87      -30.22     30.22 o 
   3   7  13      125.64       69.45     38.92 o 
   4   7  13      114.51       65.51     39.64 o 
  -7   8  13        1.54        1.35     28.77 o 
  -6   8  13       26.23       22.25     29.70 o 
  -3   8  13       60.07       37.36     33.53 o 
  -2   8  13       22.56        6.52     32.29 o 
  -1   8  13        5.20      -29.29     29.29 o 
   0   8  13      157.43       88.28     39.64 o 
   1   8  13       59.67       -0.21     36.12 o 
   2   8  13       17.84       -4.86     35.60 o 
   3   8  13       53.73        0.21     36.85 o 
  -3   9  13       37.00      -29.70     29.70 o 
  -2   9  13       32.04       -0.83     34.57 o 
  -1   9  13       28.79      -18.11     34.15 o 
   0   9  13      163.04      150.69     43.88 o 
   1   9  13       78.28      -31.36     36.33 o 
   2   9  13       25.98      -32.29     32.29 o 
  -3  10  13       64.30       -2.07     36.02 o 
  -2  10  13       33.59      -34.98     34.98 o 
  -1  10  13       59.59      -13.87     36.43 o 
   0  10  13      112.41       66.65     41.71 o 
  -1 -10  14       49.74       77.52     36.74 o 
   0 -10  14      139.88      179.15     41.71 o 
  -3  -9  14       80.66      106.21     34.31 o 
  -2  -9  14        4.65        4.04     17.95 o 
  -1  -9  14       98.01      137.30     35.45 o 
   0  -9  14      217.59      240.84     29.10 o 
   1  -9  14       84.44      106.26     46.47 o 
   2  -9  14       56.98       52.07     21.36 o 
  -5  -8  14        1.79       -2.27     18.11 o 
  -4  -8  14       94.13       63.05     36.74 o 
  -3  -8  14      165.78      155.87     31.77 o 
  -2  -8  14        0.28       16.37     16.86 o 
  -1  -8  14      112.26      142.76     24.39 o 
   0  -8  14      226.72      219.10     35.76 o 
   1  -8  14       40.09       34.97     19.34 o 
   2  -8  14      140.39      161.60     26.26 o 
   3  -8  14       88.23       99.82     24.17 o 
  -6  -7  14       89.62      111.45     22.95 o 
  -5  -7  14        1.59      -15.91     15.91 o 
  -4  -7  14       73.40      102.20     22.72 o 
  -3  -7  14      138.81      106.59     23.52 o 
  -2  -7  14        5.82        5.02     15.43 o 
  -1  -7  14      166.50      217.44     81.56 o 
   0  -7  14      198.03      249.61     27.74 o 
   1  -7  14        2.34        1.13     17.31 o 
   2  -7  14      147.67      143.96     24.73 o 
   3  -7  14       78.86      136.28     37.67 o 
   4  -7  14        2.69      -18.27     18.27 o 
  -6  -6  14      100.63      128.13     23.90 o 
  -5  -6  14        7.25      -14.44     22.98 o 
  -4  -6  14      125.90      130.49     24.53 o 
  -3  -6  14      171.83      207.02     26.50 o 
  -2  -6  14        3.51       16.35     19.66 o 
  -1  -6  14      524.06      534.66     34.14 o 
   0  -6  14      255.34      269.96     28.42 o 
   1  -6  14       10.91        5.35     20.03 o 
   2  -6  14      175.40      169.99     25.43 o 
   3  -6  14      135.78      152.49     35.76 o 
   4  -6  14       44.39       57.76     21.34 o 
  -7  -5  14      207.14      226.66     42.43 o 
  -6  -5  14      110.11      103.30     22.04 o 
  -5  -5  14       17.00      -13.07     14.99 o 
  -4  -5  14      108.80       81.99     20.96 o 
  -3  -5  14      226.69      240.96     27.32 o 
  -2  -5  14       17.90       25.69     17.59 o 
  -1  -5  14      573.21      681.33     51.85 o 
   0  -5  14      241.71      248.36     26.31 o 
   1  -5  14        8.95        2.79     16.31 o 
   2  -5  14      230.80      223.31     49.32 o 
   3  -5  14       73.41       78.68     21.14 o 
   4  -5  14        2.80       33.06     19.72 o 
   5  -5  14       85.56       89.01     31.36 o 
  -7  -4  14      225.97      284.00     46.68 o 
  -6  -4  14       84.16       97.80     21.22 o 
  -5  -4  14       47.41       37.57     18.27 o 
  -4  -4  14      105.84      114.02     25.67 o 
  -3  -4  14       51.86       16.67     17.63 o 
  -2  -4  14       77.04       31.02     34.72 o 
  -1  -4  14      264.39      277.05     27.73 o 
   0  -4  14      195.42      256.72     56.61 o 
   1  -4  14       21.16        6.80     15.91 o 
   2  -4  14      206.14      282.68     28.10 o 
   3  -4  14       65.01       59.56     20.58 o 
   4  -4  14        0.18      -18.84     24.22 o 
   5  -4  14       99.25       87.46     31.46 o 
  -8  -3  14       64.78       40.36     31.67 o 
  -7  -3  14       41.65       49.47     30.64 o 
  -6  -3  14       18.85       31.26     28.36 o 
  -5  -3  14       85.14       63.01     23.55 o 
  -4  -3  14      108.01       85.55     20.24 o 
  -3  -3  14      154.29      140.02     22.54 o 
  -2  -3  14        0.22        1.75     15.99 o 
  -1  -3  14      238.06      322.80     29.70 o 
   0  -3  14       76.63       66.14     25.15 o 
   1  -3  14       41.74       46.18     18.19 o 
   2  -3  14      217.07      242.23     26.00 o 
   3  -3  14       35.19        9.21     24.43 o 
   4  -3  14       15.83       -2.38     23.60 o 
   5  -3  14      160.93      162.08     35.91 o 
  -8  -2  14        6.29      -14.59     24.22 o 
  -7  -2  14       58.99      106.29     33.02 o 
  -6  -2  14        8.00       41.92     28.05 o 
  -5  -2  14      153.99      178.09     23.62 o 
  -4  -2  14      233.76      280.26     27.47 o 
  -3  -2  14       63.22       47.80     18.30 o 
  -2  -2  14       71.09       79.21     19.50 o 
  -1  -2  14      164.48      185.38     44.45 o 
   0  -2  14        9.89        3.37     19.56 o 
   1  -2  14       77.19       93.60     19.74 o 
   2  -2  14      218.57      186.81     34.46 o 
   3  -2  14       21.69      -20.18     22.67 o 
   4  -2  14       30.30        0.52     25.98 o 
   5  -2  14      221.27      246.01     39.95 o 
  -8  -1  14       48.95       37.88     27.94 o 
  -7  -1  14      131.39      172.94     38.09 o 
  -6  -1  14        0.06       -8.18     24.53 o 
  -5  -1  14      159.63      169.22     24.05 o 
  -4  -1  14      186.57      182.99     24.46 o 
  -3  -1  14       13.29        2.47     15.62 o 
  -2  -1  14       14.82       21.36     23.91 o 
  -1  -1  14       89.22       64.45     18.99 o 
   0  -1  14       49.72       31.84     17.82 o 
   1  -1  14      425.98      408.30     42.54 o 
   2  -1  14      308.60      323.43     40.88 o 
   3  -1  14       39.84       33.84     26.60 o 
   4  -1  14       35.67       19.46     26.70 o 
   5  -1  14       81.68       44.61     30.84 o 
  -8   0  14       65.43       80.11     33.74 o 
  -7   0  14       60.74       66.45     31.15 o 
  -6   0  14       23.26      -15.21     22.98 o 
  -5   0  14      329.26      362.42     42.74 o 
  -4   0  14      228.44      256.21     33.38 o 
  -3   0  14        0.54        0.63     15.78 o 
  -2   0  14       27.90       28.09     16.67 o 
  -1   0  14       86.97       84.24     19.68 o 
   0   0  14        2.53      -14.50     14.50 o 
   1   0  14      406.01      338.96     40.36 o 
   2   0  14      103.49       91.70     31.57 o 
   3   0  14        0.06      -10.56     24.12 o 
   4   0  14       28.68        8.69     27.32 o 
   5   0  14      189.27      164.04     37.16 o 
  -8   1  14       37.62       55.99     31.57 o 
  -7   1  14       76.73       62.41     30.64 o 
  -6   1  14        0.07      -12.63     23.91 o 
  -5   1  14      183.31      209.06     30.84 o 
  -4   1  14      211.68      216.10     24.94 o 
  -3   1  14        1.50      -14.29     14.29 o 
  -2   1  14       21.30       11.59     16.06 o 
  -1   1  14      294.44      338.46     43.47 o 
   0   1  14        0.48       -9.21     21.73 o 
   1   1  14      259.34      226.66     37.98 o 
   2   1  14       78.22       69.14     29.91 o 
   3   1  14       46.78       11.18     26.60 o 
   4   1  14      108.93       99.56     33.43 o 
   5   1  14      343.03      414.92     48.75 o 
  -8   2  14      106.23       88.28     33.74 o 
  -7   2  14       39.14       24.12     28.15 o 
  -6   2  14       12.51        6.42     25.87 o 
  -5   2  14      154.75      151.91     26.39 o 
  -4   2  14      125.50      108.84     20.73 o 
  -3   2  14        8.71        2.79     15.84 o 
  -2   2  14      121.76      145.24     22.17 o 
  -1   2  14      599.65      621.38     34.46 o 
   0   2  14        9.07       17.39     25.25 o 
   1   2  14      239.68      235.46     38.92 o 
   2   2  14      123.82      146.45     34.15 o 
   3   2  14       17.29       -3.21     26.91 o 
   4   2  14      168.66      126.16     36.74 o 
   5   2  14      191.34      165.08     39.33 o 
  -8   3  14      144.36      118.51     34.78 o 
  -7   3  14       59.21       54.85     29.81 o 
  -6   3  14        0.35      -22.46     22.46 o 
  -5   3  14      160.23      155.56     34.67 o 
  -4   3  14      139.76      129.62     43.68 o 
  -3   3  14       10.94        9.53     16.05 o 
  -2   3  14      131.59      129.79     22.22 o 
  -1   3  14       21.53       -3.52     26.91 o 
   0   3  14       64.01       27.43     27.22 o 
   1   3  14       49.55       23.39     28.25 o 
   2   3  14       86.28        6.83     29.50 o 
   3   3  14       46.65      -15.84     28.25 o 
   4   3  14      186.32      152.76     39.12 o 
   5   3  14      155.03       45.33     33.84 o 
  -8   4  14       94.49       95.32     36.74 o 
  -7   4  14        0.17        3.00     25.25 o 
  -6   4  14        6.19       13.56     24.74 o 
  -5   4  14      178.41      228.94     38.29 o 
  -4   4  14      112.67      104.84     21.83 o 
  -3   4  14        2.54      -15.19     15.19 o 
  -2   4  14       73.00       94.49     31.36 o 
  -1   4  14      119.80      130.20     33.84 o 
   0   4  14        8.90      -21.84     25.56 o 
   1   4  14      118.79       54.13     30.95 o 
   2   4  14      258.36      217.45     40.05 o 
   3   4  14      123.57      103.50     35.71 o 
   4   4  14      238.77      127.51     39.02 o 
  -7   5  14        2.50       -4.35     27.01 o 
  -6   5  14        1.40       -6.42     25.05 o 
  -5   5  14       43.83       52.68     28.15 o 
  -4   5  14        9.25        5.08     19.61 o 
  -3   5  14        4.11      -24.32     24.94 o 
  -2   5  14      144.92      213.00     38.40 o 
  -1   5  14       73.85       35.09     29.91 o 
   0   5  14       44.69       25.25     29.19 o 
   1   5  14      244.18      189.71     39.85 o 
   2   5  14       45.96      -13.77     29.70 o 
   3   5  14      235.08      206.06     42.85 o 
   4   5  14      112.69       38.19     34.36 o 
  -7   6  14       21.13       22.36     28.46 o 
  -6   6  14        3.47      -14.59     25.15 o 
  -5   6  14       79.79       95.43     31.57 o 
  -4   6  14       16.26      -12.52     27.01 o 
  -3   6  14        8.84      -26.81     26.81 o 
  -2   6  14      102.19       48.33     32.08 o 
  -1   6  14       37.38      -26.29     26.29 o 
   0   6  14       73.18       71.21     35.19 o 
   1   6  14      384.28      349.41     47.92 o 
   2   6  14       30.27      -27.53     27.53 o 
   3   6  14      108.60       94.60     38.50 o 
  -6   7  14       42.05       33.43     30.32 o 
  -3   7  14       79.77       32.39     31.88 o 
  -2   7  14      118.60       82.18     35.81 o 
  -1   7  14        9.58      -27.43     27.43 o 
   0   7  14      147.67       73.48     37.88 o 
   1   7  14      222.83      184.33     43.99 o 
   2   7  14        1.36      -21.63     32.08 o 
  -3   8  14       25.22       -1.14     31.67 o 
  -2   8  14       83.41       33.64     35.91 o 
  -1   8  14        0.67      -29.08     29.08 o 
   0   8  14       60.92       -2.59     34.57 o 
   1   8  14      101.80       28.67     37.05 o 
  -3   9  14       17.11      -31.77     31.77 o 
  -2   9  14       57.80       13.35     36.43 o 
  -1   9  14        4.29      -32.39     32.39 o 
  -2  -8  15       34.11       72.73     20.59 o 
  -1  -8  15        3.09       36.22     18.69 o 
   0  -8  15       74.88      104.34     23.35 o 
   1  -8  15       12.41       34.26     31.05 o 
  -4  -7  15        7.89       -8.40     17.15 o 
  -3  -7  15       51.74       40.57     26.08 o 
  -2  -7  15       17.07       14.73     20.03 o 
  -1  -7  15        0.59       -6.44     21.89 o 
   0  -7  15       85.46      112.86     24.68 o 
   1  -7  15        5.38       -5.97     16.73 o 
   2  -7  15       22.67       10.44     18.12 o 
  -5  -6  15        3.56       -2.16     17.54 o 
  -4  -6  15       44.24       33.57     22.82 o 
  -3  -6  15       37.18       38.69     22.05 o 
  -2  -6  15        2.88       27.53     24.22 o 
  -1  -6  15        0.47        5.49     29.50 o 
   0  -6  15       71.40      101.38     24.48 o 
   1  -6  15       10.09       21.83     21.48 o 
   2  -6  15       25.72       37.58     20.34 o 
   3  -6  15      196.95      211.53     28.72 o 
  -6  -5  15       93.20      115.61     35.71 o 
  -5  -5  15        1.63       -6.35     17.06 o 
  -4  -5  15       21.67       23.87     19.10 o 
  -3  -5  15       21.18       20.62     19.24 o 
  -2  -5  15        3.84      -15.85     15.85 o 
  -1  -5  15       48.21       15.42     24.43 o 
   0  -5  15       49.25       45.54     19.44 o 
   1  -5  15        1.11        2.67     18.42 o 
   2  -5  15      128.25      155.53     45.69 o 
   3  -5  15      188.19      250.36     34.05 o 
  -6  -4  15      113.04      120.16     36.02 o 
  -5  -4  15        0.13      -15.40     15.97 o 
  -4  -4  15       27.42       44.39     19.61 o 
  -3  -4  15      146.21      164.17     25.09 o 
  -2  -4  15        2.62      -19.64     22.36 o 
  -1  -4  15      174.78      181.54     33.64 o 
   0  -4  15      137.23      138.07     22.82 o 
   1  -4  15        6.12        5.01     20.03 o 
   2  -4  15       85.70       94.30     22.22 o 
   3  -4  15       98.13       89.01     31.57 o 
   4  -4  15       16.09      -25.15     25.15 o 
  -6  -3  15       83.90      112.92     36.02 o 
  -5  -3  15        1.38       15.60     16.64 o 
  -4  -3  15      111.16      116.11     22.86 o 
  -3  -3  15      293.36      350.95     31.15 o 
  -2  -3  15        0.85      -16.21     16.21 o 
  -1  -3  15      214.45      271.68     28.78 o 
   0  -3  15      103.91      114.78     30.43 o 
   1  -3  15        1.16       10.47     26.39 o 
   2  -3  15      105.62      131.65     33.02 o 
   3  -3  15       95.99       85.80     33.02 o 
   4  -3  15        7.25        3.31     26.08 o 
  -7  -2  15      106.91      164.56     41.30 o 
  -6  -2  15      100.32       78.35     32.60 o 
  -5  -2  15       16.52        6.70     17.16 o 
  -4  -2  15      214.87      218.61     26.10 o 
  -3  -2  15       42.36       -2.06     17.28 o 
  -2  -2  15       59.51       53.39     19.95 o 
  -1  -2  15      272.10      318.03     29.98 o 
   0  -2  15       47.76       43.16     25.25 o 
   1  -2  15        0.04       14.34     16.36 o 
   2  -2  15      131.35      118.40     32.71 o 
   3  -2  15       70.22       22.46     28.05 o 
   4  -2  15        1.49      -24.94     24.94 o 
  -7  -1  15       99.57      122.96     37.26 o 
  -6  -1  15       50.80       52.58     32.29 o 
  -5  -1  15       14.90       12.37     17.63 o 
  -4  -1  15       88.36       85.71     21.88 o 
  -3  -1  15       18.51      -18.89     18.89 o 
  -2  -1  15        1.20       -9.56     15.98 o 
  -1  -1  15      181.94      178.47     25.03 o 
   0  -1  15       73.72       34.62     23.75 o 
   1  -1  15       29.55       26.18     26.29 o 
   2  -1  15      298.51      300.66     41.50 o 
   3  -1  15       82.10       45.95     29.91 o 
   4  -1  15       10.33       -5.90     27.63 o 
  -7   0  15      136.71      152.66     37.26 o 
  -6   0  15       35.61       81.87     32.81 o 
  -5   0  15       41.69       42.99     19.47 o 
  -4   0  15      123.08      108.77     22.60 o 
  -3   0  15        2.78       -4.77     16.20 o 
  -2   0  15        4.07       -3.99     16.52 o 
  -1   0  15      295.18      342.24     30.51 o 
   0   0  15       93.23       37.67     28.25 o 
   1   0  15       73.86       83.52     29.70 o 
   2   0  15      217.42      153.07     35.29 o 
   3   0  15       60.59        2.59     28.05 o 
   4   0  15        8.36      -26.50     26.50 o 
  -7   1  15       62.84       65.41     31.26 o 
  -6   1  15        4.63      -18.11     24.74 o 
  -5   1  15       62.57       50.97     19.42 o 
  -4   1  15      122.49      134.85     23.30 o 
  -3   1  15        1.79      -14.97     14.97 o 
  -2   1  15        1.32      -12.34     20.18 o 
  -1   1  15      690.23      699.46     45.59 o 
   0   1  15       42.77        1.86     26.18 o 
   1   1  15       40.76       25.05     26.18 o 
   2   1  15      234.15      232.97     40.26 o 
   3   1  15       63.73       34.67     30.95 o 
   4   1  15       72.22       45.33     32.08 o 
  -7   2  15       77.21       73.28     33.53 o 
  -6   2  15        0.28       -1.76     26.60 o 
  -5   2  15       81.44       75.55     28.98 o 
  -4   2  15      123.69      108.14     25.98 o 
  -3   2  15       16.06        7.62     19.15 o 
  -2   2  15      150.59      162.74     39.28 o 
  -1   2  15      617.61      490.79     49.68 o 
   0   2  15        5.11      -23.18     23.18 o 
   1   2  15       22.46      -12.63     26.81 o 
   2   2  15      233.06      253.88     41.50 o 
   3   2  15       19.84      -12.32     28.57 o 
   4   2  15       66.00       28.15     32.50 o 
  -7   3  15       26.64       59.61     31.57 o 
  -6   3  15        3.10       40.67     29.50 o 
  -5   3  15      103.77      143.55     35.60 o 
  -4   3  15       73.80       32.90     18.97 o 
  -3   3  15       45.83       23.45     18.29 o 
  -2   3  15       54.42       27.63     29.19 o 
  -1   3  15       46.39       21.11     30.53 o 
   0   3  15       46.33        7.87     28.36 o 
   1   3  15      202.96      167.46     37.16 o 
   2   3  15      213.97      240.01     42.54 o 
   3   3  15        4.48      -27.94     27.94 o 
  -6   4  15       20.42       13.45     28.46 o 
  -5   4  15      206.39      225.11     40.57 o 
  -4   4  15       52.55       36.70     19.51 o 
  -3   4  15       14.88       -7.56     26.70 o 
  -2   4  15       43.76       34.26     29.29 o 
  -1   4  15      194.87      137.55     36.95 o 
   0   4  15        3.51       -7.45     28.15 o 
   1   4  15      103.02       84.35     35.19 o 
   2   4  15      138.27      158.66     40.05 o 
   3   4  15        1.61      -15.11     32.71 o 
  -6   5  15       11.81       16.87     28.77 o 
  -5   5  15      223.96      235.15     40.99 o 
  -4   5  15       46.44      -26.70     26.70 o 
  -3   5  15       84.92       61.58     31.88 o 
  -2   5  15      259.52      258.23     41.92 o 
  -1   5  15       76.97       51.85     33.64 o 
   0   5  15       20.31      -28.15     28.46 o 
   1   5  15      162.88       89.01     37.36 o 
   2   5  15      196.42      183.19     41.61 o 
  -5   6  15       94.75       80.42     31.26 o 
  -4   6  15       24.26      -25.56     25.56 o 
  -3   6  15       59.15       24.01     31.15 o 
  -2   6  15      147.53       89.42     36.53 o 
  -1   6  15       33.99      -11.28     29.70 o 
   0   6  15        0.40       17.39     32.60 o 
   1   6  15      163.28      162.39     42.54 o 
  -3   7  15       45.72       20.91     32.39 o 
  -2   7  15       76.67       52.99     35.60 o 
  -1   7  15        7.17      -27.32     27.32 o 
   0   7  15       15.30      -30.64     30.64 o 
  -1  -6  16       16.68       31.56     20.70 o 
   0  -6  16      186.91      243.12     42.02 o 
  -3  -5  16      119.71      168.66     27.08 o 
  -2  -5  16       44.72       37.88     27.43 o 
  -1  -5  16       48.55       49.26     19.76 o 
   0  -5  16      175.49      166.88     25.48 o 
   1  -5  16        0.09        0.47     17.43 o 
  -4  -4  16       50.02       48.95     21.16 o 
  -3  -4  16      119.89      122.79     25.33 o 
  -2  -4  16       20.94      -13.47     18.66 o 
  -1  -4  16       51.63       42.54     25.98 o 
   0  -4  16      106.67      128.67     34.15 o 
   1  -4  16        2.99       15.86     18.37 o 
   2  -4  16        5.81      -20.49     24.63 o 
  -5  -3  16        0.70       -9.12     17.55 o 
  -4  -3  16       56.00       94.82     23.44 o 
  -3  -3  16      134.22      148.10     25.30 o 
  -2  -3  16        0.38       -4.74     17.70 o 
  -1  -3  16       76.71       40.18     21.88 o 
   0  -3  16       81.48       49.26     28.98 o 
   1  -3  16        5.27       25.44     17.86 o 
   2  -3  16       49.10       26.60     27.43 o 
  -5  -2  16        0.89       -9.68     17.18 o 
  -4  -2  16       88.82      109.21     23.26 o 
  -3  -2  16       64.47       83.19     38.04 o 
  -2  -2  16        4.22       -9.39     18.62 o 
  -1  -2  16      111.30      115.19     37.52 o 
   0  -2  16      104.18      148.42     34.67 o 
   1  -2  16       13.85       -9.31     24.53 o 
   2  -2  16       68.52       55.37     29.19 o 
  -5  -1  16        0.98       -6.66     18.18 o 
  -4  -1  16       32.86       23.13     19.69 o 
  -3  -1  16       24.61       31.96     20.13 o 
  -2  -1  16        6.92        8.94     19.01 o 
  -1  -1  16      144.57      145.89     25.46 o 
   0  -1  16       94.00      171.50     35.71 o 
   1  -1  16        1.10      -19.77     23.60 o 
   2  -1  16       93.97       77.11     31.77 o 
  -5   0  16        1.23        4.92     18.92 o 
  -4   0  16      106.89       84.86     22.39 o 
  -3   0  16       14.50      -11.68     17.79 o 
  -2   0  16       60.10       55.53     20.95 o 
  -1   0  16      274.32      261.08     33.17 o 
   0   0  16       49.83       27.53     28.46 o 
   1   0  16       38.78      -20.70     24.84 o 
   2   0  16       66.92       49.06     30.74 o 
  -5   1  16       15.53       14.90     28.57 o 
  -4   1  16       43.92       38.98     20.66 o 
  -3   1  16        0.70      -15.77     17.71 o 
  -2   1  16       14.92       20.54     28.93 o 
  -1   1  16      413.07      404.57     48.02 o 
   0   1  16       35.72       20.60     28.98 o 
   1   1  16       19.85       -8.90     25.98 o 
   2   1  16       75.50       24.01     29.70 o 
  -5   2  16        9.11       15.84     27.84 o 
  -4   2  16       27.56       19.48     20.21 o 
  -3   2  16        2.02      -17.47     17.47 o 
  -2   2  16       22.69       24.53     28.46 o 
  -1   2  16      347.13      359.55     47.30 o 
   0   2  16        2.10      -25.77     25.77 o 
   1   2  16       16.01      -17.08     25.15 o 
   2   2  16       72.79       22.05     31.98 o 
  -5   3  16        7.26      -24.12     24.12 o 
  -4   3  16       24.36       -9.33     19.29 o 
  -3   3  16       54.79       16.35     29.60 o 
  -2   3  16        0.19      -21.94     25.77 o 
  -1   3  16       98.08       51.33     32.08 o 
   0   3  16        2.98      -26.60     26.60 o 
   1   3  16       47.88       18.63     28.25 o 
  -4   4  16       72.64       15.21     29.60 o 
  -3   4  16      103.67       71.83     32.39 o 
  -2   4  16       27.70        5.49     29.08 o 
  -1   4  16      115.72      141.69     39.43 o 
   0   4  16       11.71       21.22     32.60 o 
  -2   5  16      113.54       72.76     37.26 o 
  -1   5  16       76.46       -5.59     31.46 o 
  -2   0  17        1.28      -22.15     24.63 o 
                                                 
